# Supplementary material for: Characterization of a fold in TANGO1 evolved from SH3 domains for the export of bulky cargos
Source: Nat Commun. 2023 Apr 20;14:2273. doi: 10.1038/s41467-023-37705-4 (PMC10119292; doi:10.1038/s41467-023-37705-4)
Supplement: Supplementary file 3 — Source Data [file 41467_2023_37705_MOESM3_ESM.xlsx]

## Sheet: Figure_2c
hsTANGO1 (21-131)						dmTANGO1 (30-139)
Residue#	I/I0_1	I/I0_2	I/I0_3			Residue#	I/I0_1	I/I0_2	I/I0_3
20	-0.14262	-0.09598	-0.06855			32	0.51279	0.44102	0.40308
22	0.05618	-0.01994	0.06165			33	0.44007	0.48014	0.45074
23	0.18709	0.18663	0.20341			34	0.51526	0.48755	0.6498
24	0.219	0.22129	0.2236			35	0.74998	0.72945	0.70284
25		0.26839	0.288			36	0.57798	0.59099	0.61875
27	0.46385	0.44052	0.45001			37	0.74557	0.78717	0.75109
28	0.49446	0.44535	0.45234			38	0.85007	0.80206	0.86519
29	0.47603	0.4902	0.56016			39	0.83788	0.8359	0.83717
30		0.39419	0.43233			40	0.79421	0.83506	0.80614
31	0.64785	0.55214	0.67568			41	0.79823	0.84268	0.82894
35	0.74307	0.7338	0.73609			42	0.81687	0.82358	0.8052
36	0.78831	0.95402	0.85992			43	0.83004	0.85111	0.851
37	0.87471	0.80228	0.80274			44	0.81193	0.84111	0.83691
38	0.75423	0.80049	0.77106			45	0.82001	0.80549	0.80374
39	0.82415	0.77734	0.82249			47	0.81533	0.79874	0.80042
40	0.7582	0.76392	0.76438			48	0.81908	0.84361	0.84231
41	0.78929	0.79151	0.75766			49	0.79006	0.82046	0.82379
42	0.77243	0.74093	0.77524			50	0.79989	0.82228	0.83828
43	0.63389	0.74973	0.74963			51	0.80801	0.81906	0.80041
44	0.83293	0.84228	0.67349			52	0.81178	0.80845	0.8305
45	0.78751	0.91257	0.75472			53	0.80341	0.83297	0.81606
46	0.78186	0.7644	0.78128			54	0.77352	0.81151	0.81658
47	0.78569	0.85147	0.83523			55	0.7939	0.774	0.81417
48	0.80786	0.83759	0.81944			56	0.82292	0.82376	0.82719
49	0.83518	0.84124	0.80673			57	0.81721	0.79374	0.82001
50	0.85963	0.84182	0.85515			58	0.82193	0.79964	0.80693
51	0.82806	0.79742	0.8109			59	0.81408	0.75499	0.79211
52	0.81504	0.80755	0.76859			60	0.80338	0.71984	0.78885
53		0.82428	0.78209			61	0.78302	0.81598	0.87276
54	0.80071	0.80842	0.79189			62	0.82021	0.79299	0.79329
55	0.74164	0.76076	0.75167			63	0.63574	0.66169	0.65992
56	0.80896	0.83063	0.83135			64	0.58404	0.62324	0.60323
57	0.86434	0.80578	0.83656			65	0.56015	0.57072	0.54351
58	0.75774	0.75309	0.78253			66	0.66925	0.65631	0.64987
60	0.78406	0.81021	0.82615			67	0.71918	0.68171	0.66593
61	0.89784	0.68646	0.96133			68	0.76743	0.75901	0.75968
62	0.80209	0.80675	0.82813			69	0.66808	0.67825	0.67267
63	0.84765	0.81762	0.83016			70	0.65735	0.76477	0.73626
64		0.86286	0.75237			71	0.78577	0.81928	0.76088
65	0.73978	0.65977	0.71437			72	0.76322	0.7332	0.76219
66	0.84621	0.81981	0.79065			73	0.79382	0.83374	0.82055
67	0.82098	0.80108	0.79859			74	0.84858	0.81524	0.79944
68	0.84684	0.83337	0.81907			75	0.83354	0.82967	0.83682
69	0.84305	0.77577	0.84432			77	0.80177	0.76657	0.78725
70	0.88453	0.83011	0.82507			78	0.81167	0.80994	0.81831
72	0.80647	0.80854	0.81087			79	0.81941	0.80048	0.80491
73	0.81711	0.79266	0.81254			80	0.87313	0.77729	0.82727
74	0.77454	0.82705	0.83896			81	0.89433	0.8738	0.82992
75	0.80647	0.86365	0.80584			82	0.82161	0.79807	0.79999
76	0.8037	0.83628	0.84689			83	0.79545	0.78482	0.8159
77	0.81619	0.77132	0.79333			84	0.82068	0.8426	0.84523
78	0.77493	0.74329	0.80642			85	0.79968	0.79659	0.78966
79	0.73308	0.67821	0.73337			86	0.80683	0.80944	0.79474
80	0.52185	0.59396	0.57602			87	0.84714	0.82123	0.81736
81		0.61269	0.5828			88	0.87918	0.79387	0.77876
82		0.51274	0.50941			89	0.84857	0.85275	0.81467
84	0.70738	0.73678	0.68981			90	0.82642	0.83194	0.80857
85	0.76876	0.80987	0.83635			91	0.79121	0.80115	0.82292
86	0.80155	0.80955	0.80113			92	0.81779	0.83821	0.86367
87	0.85835	0.82047	0.84001			93	0.83345	0.82022	0.81821
88	0.85589	0.83621	0.83811			94	0.7815	0.79293	0.79708
89	0.84153	0.79966	0.92207			95	0.8256	0.80356	0.81742
90	0.79353	0.69313	0.80492			96	0.93408	0.75786	0.69836
91	0.82554	0.83001	0.79293			97	0.77452	0.76728	0.77751
93	0.7682	0.72045	0.65263			98	0.77839	0.7945	0.78198
94	0.74839	0.8153	0.80492			99	0.79272	0.78839	0.78928
95	0.82744	0.72671	0.85976			100	0.79973	0.78449	0.78975
96	0.9859	0.82914	0.89328			101	0.81308	0.84579	0.81486
97	0.86108	0.82206	0.85073			102	0.8317	0.92444	0.80148
99	0.77272	0.84869	0.75437			103	0.87831	0.85805	0.90437
100	0.82048	0.82791	0.83244			104	0.81309	0.89128	0.76554
101	0.84006	0.78942	0.83004			105	0.8278	0.79791	0.83678
102	0.89942	0.78391	0.8024			106	0.76251	0.81217	0.78425
103	0.79176	0.74864	0.82212			107	0.80309	0.82138	0.83791
104	0.77172	0.82132	0.7815			108	0.80311	0.79259	0.79876
105	0.82482	0.74811	0.85374			109	0.85032	0.81241	0.77243
106	0.82623	0.79466	0.8236			110	0.7983	0.80766	0.787
107	0.7354	0.85651	0.88135			111	0.71775	0.72432	0.72968
108	0.79122	0.81372	0.8026			112	0.80235	0.78992	0.78552
109	0.68855	0.70118	0.68876			113	0.82684	0.78263	0.82693
110	0.7733	0.6469	0.59491			114	0.81225	0.78116	0.81988
111	0.59652	0.56849	0.58146			115	0.80138	0.80794	0.80054
112	0.48421	0.47692	0.4838			116	0.77297	0.7646	0.74407
113	0.74687	0.71083	0.72429			117	0.79929	0.79539	0.80032
114	0.75633	0.76885	0.78176			118	0.7928	0.79282	0.78859
115	0.77687	0.77756	0.75114			119	0.71008	0.73493	0.73752
117	0.79852	0.739	0.7594			120	0.82104	0.74242	0.77359
118	0.77592	0.75802	0.83671			121	0.78508	0.82042	0.79195
119	0.71276	0.71336	0.70171			122	0.78967	0.8178	0.77529
120	0.7495	0.66475	0.8			123	0.79107	0.79184	0.79028
121	0.79662	0.72247	0.77631			125	0.77555	0.81416	0.79613
122	0.88105	0.90794	0.78876			126	0.67585	0.72293	0.69664
123		0.57865	0.63772			127	0.51118	0.54079	0.53725
124	0.74307	1.312	1.43114			129	0.4418	0.43378	0.4564
125		0.62098	0.80668			130	0.45874	0.44288	0.43702
126		0.57953	0.51807			132	0.24613	0.2352	0.24092
127	0.42623	0.40229	0.41057			133	0.10721	0.09681	0.08093
128	0.40823	0.39015	0.38846			134	0.05582	0.00471	0.00254
129	0.30095	0.31011	0.3015			135	-0.0693	-0.08357	-0.09304
130	-0.04492	-0.05204	-0.04794			136	-0.16534	-0.16968	-0.17358
131	-0.46494	-0.4628	-0.46412			137	-0.31845	-0.32586	-0.33539
						139	-1.20847	-1.22412	-1.24484

## Sheet: Figure_5a
Lysozyme
Replicate 1		Replicate 2		Replicate 3		Replicate 4			Means	Dose Response Curve	Dose Response Curve
Ligand Concentration [M]	Fnorm [‰]	Ligand Concentration [M]	Fnorm [‰]	Ligand Concentration [M]	Fnorm [‰]	Ligand Concentration [M]	Fnorm [‰]		Ligand Concentration [M]	Fnorm [‰]	Error Value
6e-05	861.903	6e-05	866.785	6e-05	864.434	6e-05	864.745		6e-05	864.467	2.00204
3e-05	868.533	3e-05	866.426	3e-05	866.321	3e-05	865.124		3e-05	866.601	1.41714
1.5e-05	863.208	3.75e-06	869.045	1.5e-05	864.889	1.5e-05	864.818		1.5e-05	864.305	0.950529
7.5e-06	865.752	1.875e-06	865.353	7.5e-06	866.686	7.5e-06	862.796		7.5e-06	865.078	2.03046
3.75e-06	865.197	9.375e-07	866.651	1.875e-06	870.169	3.75e-06	866.256		3.75e-06	866.833	1.9876
1.875e-06	869.699	4.6875e-07	866.766	9.375e-07	865.99	1.875e-06	867.589		1.875e-06	868.203	2.20647
9.375e-07	863.552	2.34375e-07	864.618	4.6875e-07	865.927	9.375e-07	865.418		9.375e-07	865.403	1.33263
4.6875e-07	862.895	1.17188e-07	870.4	2.34375e-07	863.282	4.6875e-07	867.167		4.6875e-07	865.689	1.93308
2.34375e-07	868.044	5.85938e-08	863.865	1.17188e-07	865.269	2.34375e-07	863.993		2.34375e-07	864.984	2.11156
5.85938e-08	868.263	1.46484e-08	864.321	5.85938e-08	866.466	5.85938e-08	868.397		1.17188e-07	867.834	3.62837
1.46484e-08	865.668	7.32422e-09	867.141	1.46484e-08	865.015	1.46484e-08	866.859		5.85938e-08	866.748	2.11406
7.32422e-09	866.459	3.66211e-09	865.173	7.32422e-09	866.685	7.32422e-09	867.101		1.46484e-08	865.466	1.07944
3.66211e-09	866.203			3.66211e-09	868.805	3.66211e-09	868.759		7.32422e-09	866.847	0.330631
1.83105e-09	869.145			1.83105e-09	865.85	1.83105e-09	865.497		3.66211e-09	867.235	1.83559
									1.83105e-09	866.831	2.0119
dmTANGO1 (30-139)
Replicate 1		Replicate 2		Replicate 3					Means
Ligand Concentration [M]	Fnorm [‰]	Ligand Concentration [M]	Fnorm [‰]	Ligand Concentration [M]	Fnorm [‰]				Ligand Concentration [M]	Fnorm [‰]	Error Value
0.000173	855.611	8.65e-05	856.416	8.65e-05	858.297				0.000173	855.611	0
8.65e-05	854.274	4.325e-05	857.19	4.325e-05	860.231				8.65e-05	856.329	2.01275
4.325e-05	854.095	2.1625e-05	860.59	2.1625e-05	858.826				4.325e-05	857.172	3.06806
2.1625e-05	857.599	5.40625e-06	864.319	1.08125e-05	859.773				2.1625e-05	859.005	1.50377
2.70313e-06	865.029	2.70313e-06	864.691	5.40625e-06	863.485				1.08125e-05	859.773	0
1.35156e-06	862.91	1.35156e-06	861.435	2.70313e-06	866.484				5.40625e-06	863.902	0.589417
6.75781e-07	868.861	6.75781e-07	867.156	1.35156e-06	865.627				2.70313e-06	865.401	0.952531
1.68945e-07	870.646	1.68945e-07	869.17	6.75781e-07	865.09				1.35156e-06	863.324	2.12653
8.44727e-08	868.882	8.44727e-08	866.339	3.37891e-07	871.354				6.75781e-07	867.036	1.88863
4.22363e-08	866.271	4.22363e-08	865.86	1.68945e-07	863.775				3.37891e-07	871.354	0
2.11182e-08	866.786	2.11182e-08	867.069	8.44727e-08	867.034				1.68945e-07	867.864	3.61732
1.05591e-08	874.519	1.05591e-08	873.973	4.22363e-08	870.248				8.44727e-08	867.418	1.31399
5.27954e-09	868.22	5.27954e-09	867.525	2.11182e-08	863.235				4.22363e-08	867.46	2.42356
				1.05591e-08	867.549				2.11182e-08	865.697	2.13671
				5.27954e-09	870.154				1.05591e-08	872.014	3.87645
									5.27954e-09	868.633	1.36245

## Sheet: Figure_5b
Lysozyme
Replicate 1		Replicate 2		Replicate 3		Replicate 4			Means	Dose Response Curve	Dose Response Curve
Ligand Concentration [M]	Fnorm [‰]	Ligand Concentration [M]	Fnorm [‰]	Ligand Concentration [M]	Fnorm [‰]	Ligand Concentration [M]	Fnorm [‰]		Ligand Concentration [M]	Fnorm [‰]	Error Value
6e-05	861.903	6e-05	866.785	6e-05	864.434	6e-05	864.745		6e-05	864.467	2.00204
3e-05	868.533	3e-05	866.426	3e-05	866.321	3e-05	865.124		3e-05	866.601	1.41714
1.5e-05	863.208	3.75e-06	869.045	1.5e-05	864.889	1.5e-05	864.818		1.5e-05	864.305	0.950529
7.5e-06	865.752	1.875e-06	865.353	7.5e-06	866.686	7.5e-06	862.796		7.5e-06	865.078	2.03046
3.75e-06	865.197	9.375e-07	866.651	1.875e-06	870.169	3.75e-06	866.256		3.75e-06	866.833	1.9876
1.875e-06	869.699	4.6875e-07	866.766	9.375e-07	865.99	1.875e-06	867.589		1.875e-06	868.203	2.20647
9.375e-07	863.552	2.34375e-07	864.618	4.6875e-07	865.927	9.375e-07	865.418		9.375e-07	865.403	1.33263
4.6875e-07	862.895	1.17188e-07	870.4	2.34375e-07	863.282	4.6875e-07	867.167		4.6875e-07	865.689	1.93308
2.34375e-07	868.044	5.85938e-08	863.865	1.17188e-07	865.269	2.34375e-07	863.993		2.34375e-07	864.984	2.11156
5.85938e-08	868.263	1.46484e-08	864.321	5.85938e-08	866.466	5.85938e-08	868.397		1.17188e-07	867.834	3.62837
1.46484e-08	865.668	7.32422e-09	867.141	1.46484e-08	865.015	1.46484e-08	866.859		5.85938e-08	866.748	2.11406
7.32422e-09	866.459	3.66211e-09	865.173	7.32422e-09	866.685	7.32422e-09	867.101		1.46484e-08	865.466	1.07944
3.66211e-09	866.203			3.66211e-09	868.805	3.66211e-09	868.759		7.32422e-09	866.847	0.330631
1.83105e-09	869.145			1.83105e-09	865.85	1.83105e-09	865.497		3.66211e-09	867.235	1.83559
									1.83105e-09	866.831	2.0119
hsTANGO1 (21-151)
Replicate 1		Replicate 2		Replicate 3					Means
Ligand Concentration [M]	Fnorm [‰]	Ligand Concentration [M]	Fnorm [‰]	Ligand Concentration [M]	Fnorm [‰]				Ligand Concentration [M]	Fnorm [‰]	Error Value
2.5e-05	860.489	5e-05	859.633	2.5e-05	855.693				5e-05	859.633	0
1.25e-05	858.703	2.5e-05	857	1.25e-05	856.951				2.5e-05	857.727	2.47936
6.25e-06	869.1	1.25e-05	861.871	6.25e-06	862.977				1.25e-05	859.175	2.49395
3.125e-06	862.182	6.25e-06	857.745	3.125e-06	865.202				6.25e-06	863.274	5.68344
1.5625e-06	866.075	3.125e-06	866.306	1.5625e-06	866.618				3.125e-06	864.563	2.13481
7.8125e-07	866.761	1.5625e-06	871.336	7.8125e-07	870.344				1.5625e-06	868.01	2.89327
3.90625e-07	870.451	7.8125e-07	869.034	3.90625e-07	872.942				7.8125e-07	868.713	1.81301
1.95313e-07	873.941	3.90625e-07	870.755	1.95313e-07	871.87				3.90625e-07	871.383	1.35875
9.76563e-08	870.324	1.95313e-07	871.58	9.76563e-08	874.377				1.95313e-07	872.463	1.28763
4.88281e-08	873.747	9.76563e-08	871.536	4.88281e-08	867.905				9.76563e-08	872.079	2.08067
2.44141e-08	873.019	4.88281e-08	865.186	2.44141e-08	874.239				4.88281e-08	868.946	4.37439
1.2207e-08	874.534	2.44141e-08	875.829	1.2207e-08	873.793				2.44141e-08	874.362	1.40864
6.10352e-09	871.853	1.2207e-08	874.43	6.10352e-09	872.136				1.2207e-08	874.252	0.40098
3.05176e-09	869.571	6.10352e-09	873.025	3.05176e-09	868.589				6.10352e-09	872.338	0.611623
1.52588e-09	866.926	3.05176e-09	867.465	1.52588e-09	874.041				3.05176e-09	868.542	1.05391
		1.52588e-09	874.118						1.52588e-09	871.695	4.12995
TALI (23-123)
Replicate 1		Replicate 2		Replicate 3					Means
Ligand Concentration [M]	Fnorm [‰]	Ligand Concentration [M]	Fnorm [‰]	Ligand Concentration [M]	Fnorm [‰]				Ligand Concentration [M]	Fnorm [‰]	Error Value
6e-05	856.598	6e-05	858.647	6e-05	858.228				6e-05	857.824	1.08237
3e-05	856.21	1.5e-05	860.456	3e-05	858.949				3e-05	857.58	1.93675
1.5e-05	859.269	7.5e-06	862.379	1.5e-05	862.389				1.5e-05	860.705	1.57503
7.5e-06	863.243	3.75e-06	865.415	7.5e-06	863.613				7.5e-06	863.078	0.632944
3.75e-06	869.069	1.875e-06	866.421	3.75e-06	865.115				3.75e-06	866.533	2.20142
9.375e-07	867.534	9.375e-07	865.631	1.875e-06	865.192				1.875e-06	865.807	0.868509
4.6875e-07	871.565	4.6875e-07	866.543	9.375e-07	867.392				9.375e-07	866.852	1.06037
2.34375e-07	866.111	2.34375e-07	865.56	4.6875e-07	863.258				4.6875e-07	867.122	4.18377
1.17188e-07	868.305	1.17188e-07	866.598	2.34375e-07	867.434				2.34375e-07	866.368	0.962787
5.85938e-08	866.916	5.85938e-08	867.993	1.17188e-07	868.504				1.17188e-07	867.802	1.04799
2.92969e-08	866.091	1.46484e-08	867.731	5.85938e-08	868.794				5.85938e-08	867.901	0.942562
1.46484e-08	869.048	7.32422e-09	876.164	2.92969e-08	867.163				2.92969e-08	866.627	0.758027
7.32422e-09	870.537	3.66211e-09	870.209	1.46484e-08	868.643				1.46484e-08	868.474	0.67432
3.66211e-09	868.499	1.83105e-09	870.636	3.66211e-09	867.955				7.32422e-09	873.351	3.9786
1.83105e-09	870.551			1.83105e-09	869.263				3.66211e-09	868.888	1.1761
									1.83105e-09	870.15	0.769362

## Sheet: Figure_5c
Lysozyme
Replicate 1		Replicate 2		Replicate 3		Replicate 4			Means	Dose Response Curve	Dose Response Curve
Ligand Concentration [M]	Fnorm [‰]	Ligand Concentration [M]	Fnorm [‰]	Ligand Concentration [M]	Fnorm [‰]	Ligand Concentration [M]	Fnorm [‰]		Ligand Concentration [M]	Fnorm [‰]	Error Value
6e-05	861.903	6e-05	866.785	6e-05	864.434	6e-05	864.745		6e-05	864.467	2.00204
3e-05	868.533	3e-05	866.426	3e-05	866.321	3e-05	865.124		3e-05	866.601	1.41714
1.5e-05	863.208	3.75e-06	869.045	1.5e-05	864.889	1.5e-05	864.818		1.5e-05	864.305	0.950529
7.5e-06	865.752	1.875e-06	865.353	7.5e-06	866.686	7.5e-06	862.796		7.5e-06	865.078	2.03046
3.75e-06	865.197	9.375e-07	866.651	1.875e-06	870.169	3.75e-06	866.256		3.75e-06	866.833	1.9876
1.875e-06	869.699	4.6875e-07	866.766	9.375e-07	865.99	1.875e-06	867.589		1.875e-06	868.203	2.20647
9.375e-07	863.552	2.34375e-07	864.618	4.6875e-07	865.927	9.375e-07	865.418		9.375e-07	865.403	1.33263
4.6875e-07	862.895	1.17188e-07	870.4	2.34375e-07	863.282	4.6875e-07	867.167		4.6875e-07	865.689	1.93308
2.34375e-07	868.044	5.85938e-08	863.865	1.17188e-07	865.269	2.34375e-07	863.993		2.34375e-07	864.984	2.11156
5.85938e-08	868.263	1.46484e-08	864.321	5.85938e-08	866.466	5.85938e-08	868.397		1.17188e-07	867.834	3.62837
1.46484e-08	865.668	7.32422e-09	867.141	1.46484e-08	865.015	1.46484e-08	866.859		5.85938e-08	866.748	2.11406
7.32422e-09	866.459	3.66211e-09	865.173	7.32422e-09	866.685	7.32422e-09	867.101		1.46484e-08	865.466	1.07944
3.66211e-09	866.203			3.66211e-09	868.805	3.66211e-09	868.759		7.32422e-09	866.847	0.330631
1.83105e-09	869.145			1.83105e-09	865.85	1.83105e-09	865.497		3.66211e-09	867.235	1.83559
									1.83105e-09	866.831	2.0119
Otoraplin (18-128)
Replicate 1		Replicate 2		Replicate 3					Means
Ligand Concentration [M]	Fnorm [‰]	Ligand Concentration [M]	Fnorm [‰]	Ligand Concentration [M]	Fnorm [‰]				Ligand Concentration [M]	Fnorm [‰]	Error Value
5.2e-05	859.213	5.2e-05	853.045	5.2e-05	857.999				5.2e-05	856.752	3.26749
1.3e-05	861.215	2.6e-05	852.151	2.6e-05	861.276				2.6e-05	856.713	6.45249
6.5e-06	860.976	3.25e-06	865.45	1.3e-05	861.544				1.3e-05	861.38	0.232984
3.25e-06	866.249	1.625e-06	867.013	6.5e-06	864.782				6.5e-06	862.879	2.69148
1.625e-06	865.591	8.125e-07	868.827	3.25e-06	866.289				3.25e-06	865.996	0.472855
8.125e-07	863.6	4.0625e-07	865.475	1.625e-06	867.906				1.625e-06	866.837	1.16761
4.0625e-07	869.824	2.03125e-07	870.186	8.125e-07	857.178				8.125e-07	863.201	5.8346
2.03125e-07	870.767	1.01562e-07	867.373	4.0625e-07	866.769				4.0625e-07	867.356	2.23326
1.01562e-07	866.438	5.07812e-08	870.694	2.03125e-07	867.596				2.03125e-07	869.516	1.68819
5.07812e-08	867.41	2.53906e-08	869.825	1.01562e-07	868.495				1.01562e-07	867.435	1.03004
2.53906e-08	866.293	1.26953e-08	872.213	5.07812e-08	870.419				5.07812e-08	869.508	1.82184
1.26953e-08	867.811	6.34766e-09	870.478	2.53906e-08	869.785				2.53906e-08	868.634	2.02757
6.34766e-09	869.128	3.17383e-09	868.234	1.26953e-08	868.758				1.26953e-08	869.594	2.31706
3.17383e-09	873.183	1.58691e-09	868.706	6.34766e-09	867.801				6.34766e-09	869.136	1.33876
1.58691e-09	869.9			3.17383e-09	869.442				3.17383e-09	870.286	2.58044
				1.58691e-09	868.3				1.58691e-09	868.969	0.83184
MIA (19-131)
Replicate 1		Replicate 2		Replicate 3					Means
Ligand Concentration [M]	Fnorm [‰]	Ligand Concentration [M]	Fnorm [‰]	Ligand Concentration [M]	Fnorm [‰]				Ligand Concentration [M]	Fnorm [‰]	Error Value
1.275e-05	861.261	2.55e-05	864.405	2.55e-05	864.497				2.55e-05	864.451	0.0653051
6.375e-06	869.197	1.275e-05	865.655	1.275e-05	866.033				1.275e-05	864.316	2.65286
3.1875e-06	864.863	6.375e-06	869.494	6.375e-06	867.532				6.375e-06	868.741	1.05769
1.59375e-06	866.972	3.1875e-06	873.432	3.1875e-06	870.815				3.1875e-06	869.703	4.39167
7.96875e-07	859.913	1.59375e-06	868.826	1.59375e-06	872.115				1.59375e-06	869.304	2.60478
3.98437e-07	867.343	7.96875e-07	868.781	7.96875e-07	867.602				7.96875e-07	865.432	4.81584
1.99219e-07	866.998	3.98437e-07	871.75	3.98437e-07	870.347				3.98437e-07	869.814	2.25144
9.96094e-08	871.979	1.99219e-07	868.058	1.99219e-07	867.008				1.99219e-07	867.355	0.60942
4.98047e-08	871.47	9.96094e-08	867.626	9.96094e-08	870.589				9.96094e-08	870.064	2.22301
2.49023e-08	871.53	4.98047e-08	866.767	4.98047e-08	867.23				4.98047e-08	868.489	2.59204
1.24512e-08	870.211	2.49023e-08	868.034	2.49023e-08	864.185				2.49023e-08	867.916	3.67373
6.22559e-09	870.941	1.24512e-08	867.448	1.24512e-08	868.977				1.24512e-08	868.879	1.38407
3.11279e-09	870.393	6.22559e-09	867.425	6.22559e-09	871.101				6.22559e-09	869.822	2.07792
1.5564e-09	871.86	3.11279e-09	867.287	3.11279e-09	865.655				3.11279e-09	867.778	2.40666
		1.5564e-09	865.586	1.5564e-09	866.888				1.5564e-09	868.111	3.31097

## Sheet: SupplementaryFigure_2a
Otoraplin – SOS1-peptide (tenfold molar excess)
Residue#	Shift Dist.
19	0.01435
20	0.02769
21	0.01043
22	0.02466
23	0.02047
24	0.02203
25	0.02155
27	0.01872
29	0.00015736
30	0.01233
31	0.009
32	0.01038
33	0.01047
34	0.01934
35	0.05241
36	0.05601
37	0.0462
38	0.09079
39	0.13525
40	0.11472
41	0.03081
42	0.01753
43	0.05872
44	0.03572
45	0.0181
46	0.00537
47	0.00192
48	0.00153
49	0.00143
50	0.00658
51	0.00138
52	0.00584
54	0.00803
55	0.01658
56	0.00975
57	0.02116
58	0.01116
59	0.01229
60	0.02587
61	0.00587
62	0.00223
63	0.00112
64	0.01077
65	0.04077
66	0.01301
67	0.05833
68	0.0206
69	0.01673
70	0.0575
71	0.08849
72	0.02012
73	0.02117
74	0.00565
75	0.0046
76	0.000500701
77	0.00152
78	0.00166
79	0
80	0.0015
81	0.02562
82	0.00823
83	0.01721
84	0.03527
85	0.01853
86	0.033
87	0.05402
88	0.05093
89	0.03097
90	0.00152
91	0.00747
92	0.0026
93	0.02724
94	0.02067
95	0.02599
96	0.02721
97	0.03325
98	0.03773
99	0.05002
100	0.00413
102	0.00214
103	0.00322
104	0.00141
105	0.00132
106	0.00797
108	0.01168
109	0.00579
110	0.01537
111	0.02113
112	0.05193
113	0.0258
114	0.00699
115	0.00865
116	0.02716
117	0.02311
118	0.02538
120	0.01524
121	0.01457
122	0.00663
123	0.0264
124	0.01879
125	0.01547
126	0.01874
127	0.05276
128	0.03325

## Sheet: SupplementaryFigure_4b
hsTANGO1 (21-131) – hsTANGO1 (132-151) (sixfold molar excess)
Residue#	Shift Dist.
20	0.04448
22	0.05098
23	0.03896
24	0.09276
25	0.10113
27	0.03102
28	0.0937
29	0.07328
30	0.00418
31	0.00202
35	0.12447
36	0.06603
37	0.06483
38	0.00958
39	0.02064
40	0.01094
41	0.00827
42	0.01693
43	0.02482
44	0.02182
45	0.04284
46	0
47	0.01718
48	0.02274
49	0.02149
50	0.00958
51	0.02871
52	0.02349
53	0.02438
54	0.04835
55	0.06843
56	0.04628
57	0.09553
58	0.15471
60	0.08019
61	0.000723793
62	0.09804
63	0.07447
64	0
65	0.1476
66	0.04537
67	0.05638
68	0.01572
69	0.01101
70	0.05124
72	0.01305
73	0.024
74	0.00998
75	0.09341
76	0.09188
77	0.00637
78	0.14666
79	0.0406
80	0.05506
81	0.08742
82	0.20783
84	0.0034
85	0.01175
86	0.11768
87	0.06152
88	0.06173
89	0
90	0.00112
91	0.01751
93	0.14019
94	0.04173
95	0.00292
96	0.04797
97	0.1251
99	0.14128
100	0.15915
101	0.06948
102	0.09358
103	0.12829
104	0.04522
105	0.01458
106	0.02323
107	0.03632
108	0.0138
109	0.01986
110	0.0089
111	0.01071
112	0.02092
113	0.00551
114	0.0446
115	0.02559
117	0.0777
118	0.00345
119	0.09344
120	0.05291
121	0.10848
122	0.08834
123	0
124	0.12887
125	0.02896
126	0.05816
127	0.06799
128	0.03107
129	0.00237
130	0.02809
131	0.0157

## Sheet: SupplementaryFigure_5a
Lysozyme
MST-Traces
Time [s]	Normalized Fluorescence [-]		Time [s]	Normalized Fluorescence [-]		Time [s]	Normalized Fluorescence [-]		Time [s]	Normalized Fluorescence [-]		Time [s]	Normalized Fluorescence [-]		Time [s]	Normalized Fluorescence [-]		Time [s]	Normalized Fluorescence [-]		Time [s]	Normalized Fluorescence [-]		Time [s]	Normalized Fluorescence [-]		Time [s]	Normalized Fluorescence [-]		Time [s]	Normalized Fluorescence [-]		Time [s]	Normalized Fluorescence [-]		Time [s]	Normalized Fluorescence [-]		Time [s]	Normalized Fluorescence [-]		Time [s]	Normalized Fluorescence [-]		Time [s]	Normalized Fluorescence [-]		Time [s]	Normalized Fluorescence [-]
-3.57675	0.999898		-3.57675	0.999358		-3.57675	0.998949		-3.57675	0.999443		-3.57675	0.999489		-3.57675	0.999179		-3.57675	0.99992		-3.57675	1.00032		-3.57675	1.00016		-3.57675	1.00088		-3.57675	1.00018		-3.57675	0.998943		-3.57675	0.998806		-3.57675	0.999968		-3.57675	1.00003		-3.57675	0.999953		-3.57675	0.999097
-3.50223	0.999704		-3.50223	0.999521		-3.50223	0.998886		-3.50223	0.999172		-3.50223	1.00025		-3.50223	0.999533		-3.50223	1.00003		-3.50223	0.999131		-3.50223	0.999776		-3.50223	0.999443		-3.50223	1.0001		-3.50223	0.999305		-3.50223	0.999621		-3.50223	0.998915		-3.50223	0.999708		-3.50223	0.999614		-3.50223	0.999798
-3.42772	0.999851		-3.42772	0.999944		-3.42772	0.998673		-3.42772	0.99979		-3.42772	1.0007		-3.42772	0.998171		-3.42772	0.99983		-3.42772	0.998764		-3.42772	0.998977		-3.42772	0.999956		-3.42772	0.999682		-3.42772	1.00085		-3.42772	0.999536		-3.42772	0.999796		-3.42772	1.0001		-3.42772	0.999303		-3.42772	1.00023
-3.3532	0.999581		-3.3532	0.998898		-3.3532	0.999087		-3.3532	0.999404		-3.3532	1.00024		-3.3532	0.999399		-3.3532	0.998271		-3.3532	0.999545		-3.3532	0.999851		-3.3532	0.999836		-3.3532	0.998512		-3.3532	0.99921		-3.3532	0.998805		-3.3532	0.999164		-3.3532	0.999151		-3.3532	0.999967		-3.3532	0.999894
-3.27869	0.999587		-3.27869	0.999373		-3.27869	0.997962		-3.27869	0.998912		-3.27869	0.999749		-3.27869	0.99974		-3.27869	0.999472		-3.27869	0.998099		-3.27869	0.998337		-3.27869	0.999246		-3.27869	0.998927		-3.27869	0.99948		-3.27869	0.999879		-3.27869	0.999321		-3.27869	0.999393		-3.27869	1.00034		-3.27869	0.99838
-3.20417	0.999232		-3.20417	0.999904		-3.20417	0.999386		-3.20417	0.99923		-3.20417	1.00003		-3.20417	1.00002		-3.20417	0.998388		-3.20417	0.998697		-3.20417	0.999868		-3.20417	0.999569		-3.20417	0.999155		-3.20417	0.999996		-3.20417	0.999837		-3.20417	0.998991		-3.20417	0.998919		-3.20417	0.999168		-3.20417	0.999846
-3.12966	0.999445		-3.12966	0.999407		-3.12966	0.999634		-3.12966	0.999143		-3.12966	0.999334		-3.12966	1.00045		-3.12966	0.999329		-3.12966	0.999308		-3.12966	0.99973		-3.12966	0.999892		-3.12966	0.99943		-3.12966	0.998899		-3.12966	0.999657		-3.12966	0.99979		-3.12966	0.999137		-3.12966	0.99996		-3.12966	0.998249
-3.05514	0.998904		-3.05514	0.999325		-3.05514	0.998981		-3.05514	0.999336		-3.05514	0.998735		-3.05514	0.999211		-3.05514	0.998923		-3.05514	0.998773		-3.05514	0.998207		-3.05514	0.999984		-3.05514	0.999393		-3.05514	0.999994		-3.05514	0.999333		-3.05514	0.999563		-3.05514	0.999983		-3.05514	1		-3.05514	0.998954
-2.98062	0.998514		-2.98062	0.999181		-2.98062	0.99982		-2.98062	0.99879		-2.98062	0.99885		-2.98062	0.999774		-2.98062	0.999097		-2.98062	0.998923		-2.98062	0.998669		-2.98062	0.998184		-2.98062	0.99858		-2.98062	0.999547		-2.98062	0.999431		-2.98062	0.999137		-2.98062	0.99879		-2.98062	1.00021		-2.98062	0.999593
-2.90611	0.998756		-2.90611	0.999642		-2.90611	0.99907		-2.90611	0.998203		-2.90611	0.999287		-2.90611	0.9993		-2.90611	0.998651		-2.90611	0.99955		-2.90611	0.998261		-2.90611	0.998542		-2.90611	0.999107		-2.90611	0.999		-2.90611	0.99829		-2.90611	0.998826		-2.90611	0.998191		-2.90611	0.999479		-2.90611	0.998178
-2.83159	0.998814		-2.83159	0.998438		-2.83159	0.999411		-2.83159	0.998498		-2.83159	0.999368		-2.83159	0.999173		-2.83159	0.998822		-2.83159	0.998956		-2.83159	0.998928		-2.83159	0.998508		-2.83159	0.998601		-2.83159	0.999081		-2.83159	0.999368		-2.83159	0.999526		-2.83159	0.998906		-2.83159	0.999562		-2.83159	0.99917
-2.75708	0.998161		-2.75708	0.998363		-2.75708	0.998417		-2.75708	0.999904		-2.75708	0.998652		-2.75708	0.998855		-2.75708	0.998443		-2.75708	0.998032		-2.75708	0.99847		-2.75708	0.997735		-2.75708	0.998436		-2.75708	0.998987		-2.75708	0.999063		-2.75708	0.998789		-2.75708	0.997491		-2.75708	0.998087		-2.75708	0.998514
-2.68256	0.999252		-2.68256	0.997977		-2.68256	0.998573		-2.68256	0.999511		-2.68256	0.998172		-2.68256	0.998252		-2.68256	0.999027		-2.68256	0.999602		-2.68256	0.998935		-2.68256	0.998207		-2.68256	0.997884		-2.68256	0.998971		-2.68256	0.998706		-2.68256	0.998915		-2.68256	0.998896		-2.68256	0.997384		-2.68256	0.998074
-2.60805	0.999135		-2.60805	0.998686		-2.60805	0.998897		-2.60805	0.9992		-2.60805	0.99868		-2.60805	0.999247		-2.60805	0.999265		-2.60805	0.999126		-2.60805	0.997749		-2.60805	0.998013		-2.60805	0.99927		-2.60805	0.998257		-2.60805	0.998599		-2.60805	0.998525		-2.60805	0.998649		-2.60805	0.997607		-2.60805	0.998747
-2.53353	0.99914		-2.53353	0.998236		-2.53353	0.998584		-2.53353	0.998761		-2.53353	0.998585		-2.53353	0.998483		-2.53353	0.998777		-2.53353	0.997613		-2.53353	0.998451		-2.53353	0.99801		-2.53353	0.998446		-2.53353	0.998482		-2.53353	0.99893		-2.53353	0.998207		-2.53353	0.998666		-2.53353	0.998509		-2.53353	0.999161
-2.45901	0.998353		-2.45901	0.998761		-2.45901	0.998965		-2.45901	0.998398		-2.45901	0.997799		-2.45901	0.998219		-2.45901	0.998913		-2.45901	0.998201		-2.45901	0.997568		-2.45901	0.998811		-2.45901	0.998067		-2.45901	0.998663		-2.45901	0.997911		-2.45901	0.997998		-2.45901	0.998494		-2.45901	0.998178		-2.45901	0.999089
-2.3845	0.996723		-2.3845	0.997516		-2.3845	0.998091		-2.3845	0.998954		-2.3845	0.998212		-2.3845	0.998369		-2.3845	0.999068		-2.3845	0.998473		-2.3845	0.99847		-2.3845	0.997461		-2.3845	0.997893		-2.3845	0.999101		-2.3845	0.997852		-2.3845	0.997461		-2.3845	0.998555		-2.3845	0.998235		-2.3845	0.998334
-2.30998	0.997045		-2.30998	0.997964		-2.30998	0.997072		-2.30998	0.997522		-2.30998	0.996649		-2.30998	0.998519		-2.30998	0.997973		-2.30998	0.998148		-2.30998	0.997484		-2.30998	0.998117		-2.30998	0.997683		-2.30998	0.99759		-2.30998	0.998257		-2.30998	0.997516		-2.30998	0.999015		-2.30998	0.99778		-2.30998	0.997637
-2.23547	0.997754		-2.23547	0.997236		-2.23547	0.99777		-2.23547	0.998431		-2.23547	0.997639		-2.23547	0.998185		-2.23547	0.998273		-2.23547	0.997889		-2.23547	0.998678		-2.23547	0.998795		-2.23547	0.997626		-2.23547	0.997173		-2.23547	0.998305		-2.23547	0.997197		-2.23547	0.998516		-2.23547	0.997844		-2.23547	0.998274
-2.16095	0.998459		-2.16095	0.997313		-2.16095	0.99714		-2.16095	0.997512		-2.16095	0.997802		-2.16095	0.997126		-2.16095	0.998115		-2.16095	0.997248		-2.16095	0.998367		-2.16095	0.997803		-2.16095	0.997627		-2.16095	0.998213		-2.16095	0.997065		-2.16095	0.998052		-2.16095	0.99913		-2.16095	0.997907		-2.16095	0.997956
-2.08644	0.997359		-2.08644	0.996965		-2.08644	0.997537		-2.08644	0.997507		-2.08644	0.996907		-2.08644	0.9975		-2.08644	0.997833		-2.08644	0.997371		-2.08644	0.997455		-2.08644	0.997204		-2.08644	0.998387		-2.08644	0.997276		-2.08644	0.997415		-2.08644	0.998311		-2.08644	0.997688		-2.08644	0.997957		-2.08644	0.997329
-2.01192	0.998284		-2.01192	0.99738		-2.01192	0.997803		-2.01192	0.996536		-2.01192	0.99691		-2.01192	0.997		-2.01192	0.997162		-2.01192	0.997664		-2.01192	0.997042		-2.01192	0.997413		-2.01192	0.996749		-2.01192	0.996306		-2.01192	0.99818		-2.01192	0.997392		-2.01192	0.997359		-2.01192	0.997135		-2.01192	0.997974
-1.93741	0.997701		-1.93741	0.997864		-1.93741	0.997193		-1.93741	0.996955		-1.93741	0.997116		-1.93741	0.997129		-1.93741	0.998134		-1.93741	0.998256		-1.93741	0.996901		-1.93741	0.996644		-1.93741	0.997669		-1.93741	0.998023		-1.93741	0.997666		-1.93741	0.99773		-1.93741	0.997686		-1.93741	0.997315		-1.93741	0.997356
-1.86289	0.997271		-1.86289	0.996942		-1.86289	0.997274		-1.86289	0.996224		-1.86289	0.997758		-1.86289	0.99681		-1.86289	0.99711		-1.86289	0.997698		-1.86289	0.99754		-1.86289	0.996258		-1.86289	0.996489		-1.86289	0.997241		-1.86289	0.997872		-1.86289	0.996469		-1.86289	0.998266		-1.86289	0.996861		-1.86289	0.996793
-1.78837	0.9975		-1.78837	0.997942		-1.78837	0.997201		-1.78837	0.997457		-1.78837	0.996596		-1.78837	0.997021		-1.78837	0.996438		-1.78837	0.99732		-1.78837	0.996104		-1.78837	0.995881		-1.78837	0.996302		-1.78837	0.996937		-1.78837	0.99639		-1.78837	0.99795		-1.78837	0.998138		-1.78837	0.997343		-1.78837	0.996387
-1.71386	0.997479		-1.71386	0.997514		-1.71386	0.996181		-1.71386	0.996813		-1.71386	0.997633		-1.71386	0.996069		-1.71386	0.996907		-1.71386	0.99696		-1.71386	0.996928		-1.71386	0.996965		-1.71386	0.996316		-1.71386	0.99786		-1.71386	0.996692		-1.71386	0.996603		-1.71386	0.997872		-1.71386	0.996274		-1.71386	0.997278
-1.63934	0.997854		-1.63934	0.997266		-1.63934	0.997121		-1.63934	0.997288		-1.63934	0.997645		-1.63934	0.996301		-1.63934	0.997109		-1.63934	0.99692		-1.63934	0.997276		-1.63934	0.996677		-1.63934	0.996468		-1.63934	0.997064		-1.63934	0.995496		-1.63934	0.996173		-1.63934	0.997962		-1.63934	0.997447		-1.63934	0.997087
-1.56483	0.997243		-1.56483	0.997881		-1.56483	0.996031		-1.56483	0.99679		-1.56483	0.997188		-1.56483	0.996365		-1.56483	0.996634		-1.56483	0.99737		-1.56483	0.996713		-1.56483	0.99727		-1.56483	0.99623		-1.56483	0.996213		-1.56483	0.996254		-1.56483	0.997114		-1.56483	0.996949		-1.56483	0.9969		-1.56483	0.99744
-1.49031	0.997216		-1.49031	0.99624		-1.49031	0.996233		-1.49031	0.996394		-1.49031	0.997068		-1.49031	0.99693		-1.49031	0.997348		-1.49031	0.996787		-1.49031	0.997504		-1.49031	0.997537		-1.49031	0.997101		-1.49031	0.996098		-1.49031	0.995872		-1.49031	0.99719		-1.49031	0.996821		-1.49031	0.996663		-1.49031	0.997009
-1.4158	0.996648		-1.4158	0.996362		-1.4158	0.995771		-1.4158	0.996987		-1.4158	0.997927		-1.4158	0.995758		-1.4158	0.996943		-1.4158	0.995233		-1.4158	0.996486		-1.4158	0.998436		-1.4158	0.995634		-1.4158	0.996395		-1.4158	0.996289		-1.4158	0.996438		-1.4158	0.99726		-1.4158	0.997155		-1.4158	0.996539
-1.34128	0.997474		-1.34128	0.996148		-1.34128	0.995524		-1.34128	0.996802		-1.34128	0.996371		-1.34128	0.995895		-1.34128	0.996553		-1.34128	0.996417		-1.34128	0.995852		-1.34128	0.996995		-1.34128	0.996203		-1.34128	0.996102		-1.34128	0.995357		-1.34128	0.99695		-1.34128	0.997428		-1.34128	0.996763		-1.34128	0.996608
-1.26677	0.997151		-1.26677	0.996322		-1.26677	0.995556		-1.26677	0.996126		-1.26677	0.996081		-1.26677	0.996054		-1.26677	0.996322		-1.26677	0.997062		-1.26677	0.99569		-1.26677	0.996696		-1.26677	0.995099		-1.26677	0.996808		-1.26677	0.995243		-1.26677	0.995782		-1.26677	0.996433		-1.26677	0.996805		-1.26677	0.996892
-1.19225	0.996129		-1.19225	0.996719		-1.19225	0.995379		-1.19225	0.997699		-1.19225	0.996151		-1.19225	0.996462		-1.19225	0.996347		-1.19225	0.995877		-1.19225	0.995059		-1.19225	0.996691		-1.19225	0.995865		-1.19225	0.995365		-1.19225	0.996136		-1.19225	0.996684		-1.19225	0.995723		-1.19225	0.996837		-1.19225	0.995762
-1.11773	0.996357		-1.11773	0.996364		-1.11773	0.995777		-1.11773	0.997005		-1.11773	0.996156		-1.11773	0.996511		-1.11773	0.996289		-1.11773	0.995598		-1.11773	0.995588		-1.11773	0.996598		-1.11773	0.994413		-1.11773	0.996923		-1.11773	0.995276		-1.11773	0.995718		-1.11773	0.996385		-1.11773	0.99615		-1.11773	0.995628
-1.04322	0.997298		-1.04322	0.996051		-1.04322	0.99582		-1.04322	0.995752		-1.04322	0.995673		-1.04322	0.996053		-1.04322	0.99633		-1.04322	0.996761		-1.04322	0.9959		-1.04322	0.995534		-1.04322	0.996255		-1.04322	0.995806		-1.04322	0.996016		-1.04322	0.99635		-1.04322	0.99592		-1.04322	0.996072		-1.04322	0.996157
-0.968703	0.996927		-0.968703	0.995316		-0.968703	0.99526		-0.968703	0.996476		-0.968703	0.996617		-0.968703	0.995689		-0.968703	0.996136		-0.968703	0.995482		-0.968703	0.995253		-0.968703	0.995546		-0.968703	0.995326		-0.968703	0.995608		-0.968703	0.996736		-0.968703	0.995713		-0.968703	0.996896		-0.968703	0.995882		-0.968703	0.995719
-0.894187	0.996179		-0.894187	0.995964		-0.894187	0.995561		-0.894187	0.99531		-0.894187	0.99673		-0.894187	0.995753		-0.894187	0.995946		-0.894187	0.995814		-0.894187	0.996147		-0.894187	0.995755		-0.894187	0.99617		-0.894187	0.995839		-0.894187	0.995566		-0.894187	0.996152		-0.894187	0.996545		-0.894187	0.995644		-0.894187	0.996271
-0.819672	0.996582		-0.819672	0.996309		-0.819672	0.995719		-0.819672	0.995311		-0.819672	0.996825		-0.819672	0.994605		-0.819672	0.996681		-0.819672	0.99543		-0.819672	0.994564		-0.819672	0.995734		-0.819672	0.995031		-0.819672	0.996422		-0.819672	0.996215		-0.819672	0.995502		-0.819672	0.997281		-0.819672	0.996331		-0.819672	0.996677
-0.745156	0.996374		-0.745156	0.995492		-0.745156	0.99464		-0.745156	0.995392		-0.745156	0.996141		-0.745156	0.995551		-0.745156	0.995554		-0.745156	0.995326		-0.745156	0.994342		-0.745156	0.995257		-0.745156	0.994679		-0.745156	0.995744		-0.745156	0.995566		-0.745156	0.994559		-0.745156	0.995808		-0.745156	0.99574		-0.745156	0.99694
-0.67064	0.996547		-0.67064	0.995486		-0.67064	0.99438		-0.67064	0.995275		-0.67064	0.996359		-0.67064	0.995588		-0.67064	0.995365		-0.67064	0.995712		-0.67064	0.994631		-0.67064	0.995615		-0.67064	0.994855		-0.67064	0.995517		-0.67064	0.995246		-0.67064	0.994658		-0.67064	0.997139		-0.67064	0.996131		-0.67064	0.995373
-0.596125	0.995324		-0.596125	0.995018		-0.596125	0.99608		-0.596125	0.995247		-0.596125	0.996664		-0.596125	0.994878		-0.596125	0.995168		-0.596125	0.995577		-0.596125	0.994938		-0.596125	0.995424		-0.596125	0.995054		-0.596125	0.99532		-0.596125	0.995758		-0.596125	0.995152		-0.596125	0.995329		-0.596125	0.99467		-0.596125	0.99519
-0.521609	0.996751		-0.521609	0.994808		-0.521609	0.994658		-0.521609	0.994926		-0.521609	0.996018		-0.521609	0.995519		-0.521609	0.995921		-0.521609	0.994267		-0.521609	0.994474		-0.521609	0.995218		-0.521609	0.994075		-0.521609	0.995554		-0.521609	0.995032		-0.521609	0.994933		-0.521609	0.997048		-0.521609	0.995486		-0.521609	0.995598
-0.447094	0.995574		-0.447094	0.994526		-0.447094	0.995257		-0.447094	0.994929		-0.447094	0.996311		-0.447094	0.995284		-0.447094	0.995171		-0.447094	0.994772		-0.447094	0.995059		-0.447094	0.994917		-0.447094	0.995508		-0.447094	0.995325		-0.447094	0.995685		-0.447094	0.995817		-0.447094	0.995062		-0.447094	0.996743		-0.447094	0.995212
-0.372578	0.994343		-0.372578	0.993852		-0.372578	0.993697		-0.372578	0.994574		-0.372578	0.996175		-0.372578	0.994416		-0.372578	0.995035		-0.372578	0.994347		-0.372578	0.994275		-0.372578	0.99477		-0.372578	0.994658		-0.372578	0.995766		-0.372578	0.994942		-0.372578	0.995908		-0.372578	0.995663		-0.372578	0.996618		-0.372578	0.995058
-0.298063	0.994552		-0.298063	0.994056		-0.298063	0.994397		-0.298063	0.994124		-0.298063	0.995109		-0.298063	0.99518		-0.298063	0.994541		-0.298063	0.994469		-0.298063	0.994978		-0.298063	0.994691		-0.298063	0.993494		-0.298063	0.995427		-0.298063	0.994189		-0.298063	0.995438		-0.298063	0.995556		-0.298063	0.995414		-0.298063	0.994721
-0.223547	0.993818		-0.223547	0.995331		-0.223547	0.994756		-0.223547	0.994497		-0.223547	0.994608		-0.223547	0.994944		-0.223547	0.994954		-0.223547	0.99446		-0.223547	0.994727		-0.223547	0.994861		-0.223547	0.993365		-0.223547	0.99516		-0.223547	0.99389		-0.223547	0.99455		-0.223547	0.995914		-0.223547	0.995781		-0.223547	0.994683
-0.149031	0.995461		-0.149031	0.99406		-0.149031	0.993171		-0.149031	0.994408		-0.149031	0.994891		-0.149031	0.995663		-0.149031	0.995022		-0.149031	0.99452		-0.149031	0.994171		-0.149031	0.994888		-0.149031	0.993782		-0.149031	0.994605		-0.149031	0.99454		-0.149031	0.99437		-0.149031	0.994851		-0.149031	0.99482		-0.149031	0.993642
-0.0745156	0.994567		-0.0745156	0.995015		-0.0745156	0.993721		-0.0745156	0.995583		-0.0745156	0.994206		-0.0745156	0.994757		-0.0745156	0.994239		-0.0745156	0.993049		-0.0745156	0.993619		-0.0745156	0.994731		-0.0745156	0.994311		-0.0745156	0.995665		-0.0745156	0.994444		-0.0745156	0.99463		-0.0745156	0.994982		-0.0745156	0.994559		-0.0745156	0.994597
0	0.991898		0	0.992334		0	0.988832		0	0.992		0	0.992342		0	0.992009		0	0.992462		0	0.991652		0	0.991351		0	0.991986		0	0.992435		0	0.992494		0	0.992213		0	0.991122		0	0.991985		0	0.992787		0	0.9915
0.0745156	0.956781		0.0745156	0.957654		0.0745156	0.953881		0.0745156	0.957229		0.0745156	0.958723		0.0745156	0.957512		0.0745156	0.958555		0.0745156	0.958973		0.0745156	0.956909		0.0745156	0.959073		0.0745156	0.957042		0.0745156	0.959119		0.0745156	0.958661		0.0745156	0.95856		0.0745156	0.956311		0.0745156	0.957936		0.0745156	0.957491
0.149031	0.937562		0.149031	0.937861		0.149031	0.93619		0.149031	0.937825		0.149031	0.939977		0.149031	0.939741		0.149031	0.938382		0.149031	0.939221		0.149031	0.938201		0.149031	0.940774		0.149031	0.938568		0.149031	0.940578		0.149031	0.94061		0.149031	0.940223		0.149031	0.935821		0.149031	0.938689		0.149031	0.937076
0.223547	0.924829		0.223547	0.924912		0.223547	0.924449		0.223547	0.92535		0.223547	0.926986		0.223547	0.927192		0.223547	0.926472		0.223547	0.927994		0.223547	0.925855		0.223547	0.927259		0.223547	0.925571		0.223547	0.927522		0.223547	0.92742		0.223547	0.92751		0.223547	0.923494		0.223547	0.926164		0.223547	0.924826
0.298062	0.913792		0.298062	0.913777		0.298062	0.914601		0.298062	0.915634		0.298062	0.916837		0.298062	0.91758		0.298062	0.915187		0.298062	0.917778		0.298062	0.915151		0.298062	0.918103		0.298062	0.91573		0.298062	0.918016		0.298062	0.917651		0.298062	0.916398		0.298062	0.913965		0.298062	0.915398		0.298062	0.915701
0.372578	0.905148		0.372578	0.906845		0.372578	0.906633		0.372578	0.907072		0.372578	0.909217		0.372578	0.908324		0.372578	0.9079		0.372578	0.909975		0.372578	0.906247		0.372578	0.908725		0.372578	0.90741		0.372578	0.908841		0.372578	0.910094		0.372578	0.908227		0.372578	0.905107		0.372578	0.907357		0.372578	0.906519
0.447093	0.898481		0.447093	0.900012		0.447093	0.899237		0.447093	0.897771		0.447093	0.902964		0.447093	0.900713		0.447093	0.899284		0.447093	0.902337		0.447093	0.89929		0.447093	0.902359		0.447093	0.89977		0.447093	0.90234		0.447093	0.902022		0.447093	0.901237		0.447093	0.89833		0.447093	0.899685		0.447093	0.898748
0.521609	0.892484		0.521609	0.892866		0.521609	0.89234		0.521609	0.891839		0.521609	0.894967		0.521609	0.895867		0.521609	0.893437		0.521609	0.894634		0.521609	0.893332		0.521609	0.895492		0.521609	0.894544		0.521609	0.895065		0.521609	0.89616		0.521609	0.894136		0.521609	0.891327		0.521609	0.893997		0.521609	0.891615
0.596125	0.886932		0.596125	0.887225		0.596125	0.886355		0.596125	0.885848		0.596125	0.889053		0.596125	0.889194		0.596125	0.888184		0.596125	0.888592		0.596125	0.885947		0.596125	0.889726		0.596125	0.887791		0.596125	0.889598		0.596125	0.890984		0.596125	0.888236		0.596125	0.885241		0.596125	0.887805		0.596125	0.886131
0.67064	0.881916		0.67064	0.881954		0.67064	0.880608		0.67064	0.879688		0.67064	0.88388		0.67064	0.88311		0.67064	0.881544		0.67064	0.882572		0.67064	0.879898		0.67064	0.885114		0.67064	0.881706		0.67064	0.883522		0.67064	0.884677		0.67064	0.882447		0.67064	0.880255		0.67064	0.882789		0.67064	0.880485
0.745156	0.876023		0.745156	0.875367		0.745156	0.875229		0.745156	0.87499		0.745156	0.878691		0.745156	0.878337		0.745156	0.876347		0.745156	0.878061		0.745156	0.875169		0.745156	0.87821		0.745156	0.877437		0.745156	0.878495		0.745156	0.879378		0.745156	0.876841		0.745156	0.875286		0.745156	0.8769		0.745156	0.875411
0.819672	0.870831		0.819672	0.870305		0.819672	0.870632		0.819672	0.870028		0.819672	0.873904		0.819672	0.873609		0.819672	0.871295		0.819672	0.873319		0.819672	0.868474		0.819672	0.873875		0.819672	0.872394		0.819672	0.8733		0.819672	0.875046		0.819672	0.87181		0.819672	0.869992		0.819672	0.871502		0.819672	0.870113
0.894187	0.866123		0.894187	0.866738		0.894187	0.865868		0.894187	0.864292		0.894187	0.868061		0.894187	0.869429		0.894187	0.867363		0.894187	0.867561		0.894187	0.864063		0.894187	0.869565		0.894187	0.86749		0.894187	0.86939		0.894187	0.869419		0.894187	0.867761		0.894187	0.866719		0.894187	0.867413		0.894187	0.865481
0.968703	0.862782		0.968703	0.861581		0.968703	0.861338		0.968703	0.860001		0.968703	0.863409		0.968703	0.864489		0.968703	0.861383		0.968703	0.862683		0.968703	0.859377		0.968703	0.864805		0.968703	0.862795		0.968703	0.86441		0.968703	0.865735		0.968703	0.86294		0.968703	0.861884		0.968703	0.862911		0.968703	0.861839
1.04322	0.857308		1.04322	0.857862		1.04322	0.857009		1.04322	0.854755		1.04322	0.858428		1.04322	0.859907		1.04322	0.857792		1.04322	0.859663		1.04322	0.856097		1.04322	0.860674		1.04322	0.859026		1.04322	0.859539		1.04322	0.861681		1.04322	0.857671		1.04322	0.857432		1.04322	0.858513		1.04322	0.856966
1.11773	0.853252		1.11773	0.852772		1.11773	0.853587		1.11773	0.85124		1.11773	0.855608		1.11773	0.856074		1.11773	0.85479		1.11773	0.855477		1.11773	0.851588		1.11773	0.85639		1.11773	0.8548		1.11773	0.856207		1.11773	0.857698		1.11773	0.853911		1.11773	0.853988		1.11773	0.8546		1.11773	0.853191
1.19225	0.850098		1.19225	0.849941		1.19225	0.848641		1.19225	0.846003		1.19225	0.85114		1.19225	0.85114		1.19225	0.849495		1.19225	0.851532		1.19225	0.847969		1.19225	0.853365		1.19225	0.850671		1.19225	0.850875		1.19225	0.852685		1.19225	0.849966		1.19225	0.849256		1.19225	0.85143		1.19225	0.849855
1.26677	0.844577		1.26677	0.846149		1.26677	0.844458		1.26677	0.842453		1.26677	0.847221		1.26677	0.848689		1.26677	0.845885		1.26677	0.847629		1.26677	0.844483		1.26677	0.849243		1.26677	0.84686		1.26677	0.847544		1.26677	0.849683		1.26677	0.845862		1.26677	0.84721		1.26677	0.847332		1.26677	0.845879
1.34128	0.842113		1.34128	0.840771		1.34128	0.84133		1.34128	0.838393		1.34128	0.843309		1.34128	0.84509		1.34128	0.843513		1.34128	0.843689		1.34128	0.84023		1.34128	0.846278		1.34128	0.843825		1.34128	0.844442		1.34128	0.845762		1.34128	0.841605		1.34128	0.843042		1.34128	0.844282		1.34128	0.842754
1.4158	0.838669		1.4158	0.838645		1.4158	0.837784		1.4158	0.834178		1.4158	0.83951		1.4158	0.840967		1.4158	0.838103		1.4158	0.840523		1.4158	0.837012		1.4158	0.841829		1.4158	0.840443		1.4158	0.84042		1.4158	0.842292		1.4158	0.836862		1.4158	0.839456		1.4158	0.841776		1.4158	0.839088
1.49031	0.835458		1.49031	0.834427		1.49031	0.833498		1.49031	0.831228		1.49031	0.835851		1.49031	0.83747		1.49031	0.83576		1.49031	0.837258		1.49031	0.833433		1.49031	0.839664		1.49031	0.836391		1.49031	0.837621		1.49031	0.838457		1.49031	0.833757		1.49031	0.835393		1.49031	0.837569		1.49031	0.836191
1.56483	0.831485		1.56483	0.832327		1.56483	0.831071		1.56483	0.82734		1.56483	0.833283		1.56483	0.834757		1.56483	0.832512		1.56483	0.834515		1.56483	0.830829		1.56483	0.83586		1.56483	0.833701		1.56483	0.833637		1.56483	0.835691		1.56483	0.831072		1.56483	0.832341		1.56483	0.834777		1.56483	0.83266
1.63934	0.82856		1.63934	0.828373		1.63934	0.827045		1.63934	0.824028		1.63934	0.829957		1.63934	0.832361		1.63934	0.828681		1.63934	0.830812		1.63934	0.827912		1.63934	0.832122		1.63934	0.831482		1.63934	0.830157		1.63934	0.833125		1.63934	0.827904		1.63934	0.82997		1.63934	0.831413		1.63934	0.828989
1.71386	0.825834		1.71386	0.824667		1.71386	0.823308		1.71386	0.820536		1.71386	0.825863		1.71386	0.829179		1.71386	0.825571		1.71386	0.82805		1.71386	0.824053		1.71386	0.829304		1.71386	0.82753		1.71386	0.827621		1.71386	0.830694		1.71386	0.824757		1.71386	0.827344		1.71386	0.828545		1.71386	0.826914
1.78837	0.822234		1.78837	0.821903		1.78837	0.820382		1.78837	0.817402		1.78837	0.824251		1.78837	0.825294		1.78837	0.822468		1.78837	0.823872		1.78837	0.820929		1.78837	0.825954		1.78837	0.824633		1.78837	0.824042		1.78837	0.826946		1.78837	0.821496		1.78837	0.824128		1.78837	0.824946		1.78837	0.823479
1.86289	0.819807		1.86289	0.819476		1.86289	0.817548		1.86289	0.813478		1.86289	0.820412		1.86289	0.82235		1.86289	0.819782		1.86289	0.821651		1.86289	0.817455		1.86289	0.822544		1.86289	0.821277		1.86289	0.820937		1.86289	0.824187		1.86289	0.818314		1.86289	0.822469		1.86289	0.823062		1.86289	0.821228
1.93741	0.8172		1.93741	0.816069		1.93741	0.814075		1.93741	0.810446		1.93741	0.817609		1.93741	0.819904		1.93741	0.816662		1.93741	0.819114		1.93741	0.814536		1.93741	0.820156		1.93741	0.819069		1.93741	0.818473		1.93741	0.821341		1.93741	0.81593		1.93741	0.819118		1.93741	0.819891		1.93741	0.818655
2.01192	0.81423		2.01192	0.812547		2.01192	0.811332		2.01192	0.806769		2.01192	0.814584		2.01192	0.816791		2.01192	0.814388		2.01192	0.816223		2.01192	0.810484		2.01192	0.818248		2.01192	0.815764		2.01192	0.81577		2.01192	0.81815		2.01192	0.812561		2.01192	0.816104		2.01192	0.817434		2.01192	0.815621
2.08644	0.812086		2.08644	0.811264		2.08644	0.808675		2.08644	0.804596		2.08644	0.811358		2.08644	0.813778		2.08644	0.810246		2.08644	0.813778		2.08644	0.806585		2.08644	0.815066		2.08644	0.813388		2.08644	0.812931		2.08644	0.815462		2.08644	0.810446		2.08644	0.813952		2.08644	0.814937		2.08644	0.813913
2.16095	0.808523		2.16095	0.807644		2.16095	0.805766		2.16095	0.801224		2.16095	0.809117		2.16095	0.811459		2.16095	0.806782		2.16095	0.811547		2.16095	0.804638		2.16095	0.811702		2.16095	0.809688		2.16095	0.809999		2.16095	0.812181		2.16095	0.806609		2.16095	0.811181		2.16095	0.813034		2.16095	0.811042
2.23547	0.806241		2.23547	0.805294		2.23547	0.803893		2.23547	0.798348		2.23547	0.806378		2.23547	0.808653		2.23547	0.805677		2.23547	0.807974		2.23547	0.802842		2.23547	0.809399		2.23547	0.807534		2.23547	0.808961		2.23547	0.809961		2.23547	0.803695		2.23547	0.809042		2.23547	0.809825		2.23547	0.808856
2.30998	0.803316		2.30998	0.80298		2.30998	0.80066		2.30998	0.794953		2.30998	0.803598		2.30998	0.80696		2.30998	0.802753		2.30998	0.805711		2.30998	0.799691		2.30998	0.80697		2.30998	0.805435		2.30998	0.804777		2.30998	0.807923		2.30998	0.802414		2.30998	0.806596		2.30998	0.808207		2.30998	0.80639
2.3845	0.801487		2.3845	0.801349		2.3845	0.798416		2.3845	0.792887		2.3845	0.801612		2.3845	0.804171		2.3845	0.800032		2.3845	0.80223		2.3845	0.79705		2.3845	0.804328		2.3845	0.803057		2.3845	0.802708		2.3845	0.80481		2.3845	0.798768		2.3845	0.80496		2.3845	0.805559		2.3845	0.803951
2.45901	0.798566		2.45901	0.797617		2.45901	0.795393		2.45901	0.790001		2.45901	0.79903		2.45901	0.801502		2.45901	0.79834		2.45901	0.799436		2.45901	0.795003		2.45901	0.802818		2.45901	0.80064		2.45901	0.799734		2.45901	0.802913		2.45901	0.796626		2.45901	0.802969		2.45901	0.803459		2.45901	0.801789
2.53353	0.796363		2.53353	0.796241		2.53353	0.793834		2.53353	0.787324		2.53353	0.796702		2.53353	0.799539		2.53353	0.796039		2.53353	0.798181		2.53353	0.792883		2.53353	0.799863		2.53353	0.798534		2.53353	0.797176		2.53353	0.799893		2.53353	0.794137		2.53353	0.80017		2.53353	0.800956		2.53353	0.79917
2.60805	0.794267		2.60805	0.793353		2.60805	0.790615		2.60805	0.786117		2.60805	0.793858		2.60805	0.797661		2.60805	0.793012		2.60805	0.796103		2.60805	0.789468		2.60805	0.798994		2.60805	0.796872		2.60805	0.795381		2.60805	0.798422		2.60805	0.791017		2.60805	0.79739		2.60805	0.798836		2.60805	0.797233
2.68256	0.791192		2.68256	0.79118		2.68256	0.788134		2.68256	0.782066		2.68256	0.790985		2.68256	0.794973		2.68256	0.791152		2.68256	0.793363		2.68256	0.787597		2.68256	0.795701		2.68256	0.794148		2.68256	0.792868		2.68256	0.796207		2.68256	0.788311		2.68256	0.796182		2.68256	0.796703		2.68256	0.794706
2.75708	0.789879		2.75708	0.787964		2.75708	0.78575		2.75708	0.779863		2.75708	0.7888		2.75708	0.792393		2.75708	0.788855		2.75708	0.790624		2.75708	0.786762		2.75708	0.793914		2.75708	0.792118		2.75708	0.78968		2.75708	0.793899		2.75708	0.786749		2.75708	0.794845		2.75708	0.795403		2.75708	0.79328
2.83159	0.787512		2.83159	0.787315		2.83159	0.784169		2.83159	0.778349		2.83159	0.786758		2.83159	0.789512		2.83159	0.786733		2.83159	0.788372		2.83159	0.783415		2.83159	0.791323		2.83159	0.790544		2.83159	0.788565		2.83159	0.792043		2.83159	0.783523		2.83159	0.792767		2.83159	0.793477		2.83159	0.791244
2.90611	0.784122		2.90611	0.78514		2.90611	0.781672		2.90611	0.774544		2.90611	0.784793		2.90611	0.788746		2.90611	0.784258		2.90611	0.787635		2.90611	0.781738		2.90611	0.78876		2.90611	0.786956		2.90611	0.785997		2.90611	0.788565		2.90611	0.78189		2.90611	0.790565		2.90611	0.791343		2.90611	0.789116
2.98062	0.78319		2.98062	0.782349		2.98062	0.779487		2.98062	0.772038		2.98062	0.781693		2.98062	0.786347		2.98062	0.782333		2.98062	0.785341		2.98062	0.778997		2.98062	0.787278		2.98062	0.785402		2.98062	0.783706		2.98062	0.787281		2.98062	0.779013		2.98062	0.788351		2.98062	0.789332		2.98062	0.787473
3.05514	0.781332		3.05514	0.780723		3.05514	0.776821		3.05514	0.770718		3.05514	0.779886		3.05514	0.78397		3.05514	0.781245		3.05514	0.783828		3.05514	0.776127		3.05514	0.784941		3.05514	0.782802		3.05514	0.780976		3.05514	0.785329		3.05514	0.777303		3.05514	0.786595		3.05514	0.787235		3.05514	0.784642
3.12966	0.779083		3.12966	0.778323		3.12966	0.775505		3.12966	0.768075		3.12966	0.777826		3.12966	0.782869		3.12966	0.778973		3.12966	0.780735		3.12966	0.774269		3.12966	0.783405		3.12966	0.78093		3.12966	0.778924		3.12966	0.783533		3.12966	0.7746		3.12966	0.783482		3.12966	0.7863		3.12966	0.783528
3.20417	0.778007		3.20417	0.776644		3.20417	0.773328		3.20417	0.765397		3.20417	0.775967		3.20417	0.781058		3.20417	0.776554		3.20417	0.779137		3.20417	0.773601		3.20417	0.781062		3.20417	0.77775		3.20417	0.777249		3.20417	0.781255		3.20417	0.772498		3.20417	0.782278		3.20417	0.784261		3.20417	0.781734
3.27869	0.774589		3.27869	0.774679		3.27869	0.77114		3.27869	0.76336		3.27869	0.774352		3.27869	0.77761		3.27869	0.775098		3.27869	0.776549		3.27869	0.771178		3.27869	0.779407		3.27869	0.776709		3.27869	0.77445		3.27869	0.779277		3.27869	0.771625		3.27869	0.780706		3.27869	0.781995		3.27869	0.779339
3.3532	0.773213		3.3532	0.773156		3.3532	0.769186		3.3532	0.762312		3.3532	0.771996		3.3532	0.77601		3.3532	0.772271		3.3532	0.774128		3.3532	0.768584		3.3532	0.77737		3.3532	0.775359		3.3532	0.773284		3.3532	0.777213		3.3532	0.768944		3.3532	0.778192		3.3532	0.779935		3.3532	0.778457
3.42772	0.770859		3.42772	0.770509		3.42772	0.767846		3.42772	0.759582		3.42772	0.770658		3.42772	0.773405		3.42772	0.770696		3.42772	0.773092		3.42772	0.767338		3.42772	0.775889		3.42772	0.77315		3.42772	0.771359		3.42772	0.775768		3.42772	0.767213		3.42772	0.777543		3.42772	0.778374		3.42772	0.775745
3.50223	0.769566		3.50223	0.769337		3.50223	0.766035		3.50223	0.758133		3.50223	0.767869		3.50223	0.772072		3.50223	0.768686		3.50223	0.771696		3.50223	0.765077		3.50223	0.773374		3.50223	0.771407		3.50223	0.769238		3.50223	0.773814		3.50223	0.76455		3.50223	0.775776		3.50223	0.776612		3.50223	0.77407
3.57675	0.767184		3.57675	0.767307		3.57675	0.763808		3.57675	0.755497		3.57675	0.765659		3.57675	0.76967		3.57675	0.766318		3.57675	0.768565		3.57675	0.763075		3.57675	0.772559		3.57675	0.769384		3.57675	0.766342		3.57675	0.77203		3.57675	0.763882		3.57675	0.773694		3.57675	0.775382		3.57675	0.772057
3.65126	0.765254		3.65126	0.765566		3.65126	0.761304		3.65126	0.753996		3.65126	0.764411		3.65126	0.768741		3.65126	0.76464		3.65126	0.768076		3.65126	0.760735		3.65126	0.770383		3.65126	0.7675		3.65126	0.765012		3.65126	0.769683		3.65126	0.76103		3.65126	0.772562		3.65126	0.773169		3.65126	0.770928
3.72578	0.763381		3.72578	0.76397		3.72578	0.760033		3.72578	0.751437		3.72578	0.762186		3.72578	0.766734		3.72578	0.763157		3.72578	0.765286		3.72578	0.759409		3.72578	0.767401		3.72578	0.76555		3.72578	0.763468		3.72578	0.769473		3.72578	0.759681		3.72578	0.771274		3.72578	0.771421		3.72578	0.768673
3.8003	0.762373		3.8003	0.761801		3.8003	0.757422		3.8003	0.749627		3.8003	0.760453		3.8003	0.764968		3.8003	0.760296		3.8003	0.763634		3.8003	0.757337		3.8003	0.766898		3.8003	0.763783		3.8003	0.762414		3.8003	0.766912		3.8003	0.756656		3.8003	0.76933		3.8003	0.769081		3.8003	0.76823
3.87481	0.76068		3.87481	0.760511		3.87481	0.755544		3.87481	0.747982		3.87481	0.758657		3.87481	0.762726		3.87481	0.759114		3.87481	0.763161		3.87481	0.75579		3.87481	0.764205		3.87481	0.762227		3.87481	0.759496		3.87481	0.76525		3.87481	0.755811		3.87481	0.7664		3.87481	0.767696		3.87481	0.766228
3.94933	0.759424		3.94933	0.758457		3.94933	0.75405		3.94933	0.74604		3.94933	0.75674		3.94933	0.762128		3.94933	0.757482		3.94933	0.760108		3.94933	0.754014		3.94933	0.762136		3.94933	0.760638		3.94933	0.758887		3.94933	0.762894		3.94933	0.754035		3.94933	0.766585		3.94933	0.766938		3.94933	0.763814
4.02384	0.757409		4.02384	0.757416		4.02384	0.751486		4.02384	0.74436		4.02384	0.754646		4.02384	0.759736		4.02384	0.755876		4.02384	0.758557		4.02384	0.752829		4.02384	0.760613		4.02384	0.758638		4.02384	0.756199		4.02384	0.760616		4.02384	0.751503		4.02384	0.764124		4.02384	0.76505		4.02384	0.762385
4.09836	0.755631		4.09836	0.755831		4.09836	0.749702		4.09836	0.74245		4.09836	0.753165		4.09836	0.757471		4.09836	0.754991		4.09836	0.756707		4.09836	0.751027		4.09836	0.759549		4.09836	0.756656		4.09836	0.754327		4.09836	0.759183		4.09836	0.749575		4.09836	0.763188		4.09836	0.764024		4.09836	0.761226
4.17287	0.754194		4.17287	0.754722		4.17287	0.748792		4.17287	0.741252		4.17287	0.750941		4.17287	0.756733		4.17287	0.753062		4.17287	0.755854		4.17287	0.749156		4.17287	0.757205		4.17287	0.754305		4.17287	0.752955		4.17287	0.757365		4.17287	0.748682		4.17287	0.762526		4.17287	0.762038		4.17287	0.760095
4.24739	0.752839		4.24739	0.75277		4.24739	0.747518		4.24739	0.738894		4.24739	0.750666		4.24739	0.755151		4.24739	0.751305		4.24739	0.754144		4.24739	0.747272		4.24739	0.755938		4.24739	0.753342		4.24739	0.751077		4.24739	0.755411		4.24739	0.745417		4.24739	0.760417		4.24739	0.76014		4.24739	0.75741
4.3219	0.7514		4.3219	0.751308		4.3219	0.746067		4.3219	0.737239		4.3219	0.748477		4.3219	0.753227		4.3219	0.750132		4.3219	0.753049		4.3219	0.746337		4.3219	0.754508		4.3219	0.751819		4.3219	0.749821		4.3219	0.754919		4.3219	0.744047		4.3219	0.759112		4.3219	0.758821		4.3219	0.756087
4.39642	0.74968		4.39642	0.748582		4.39642	0.744188		4.39642	0.736109		4.39642	0.747582		4.39642	0.751759		4.39642	0.747555		4.39642	0.751002		4.39642	0.744291		4.39642	0.753024		4.39642	0.749458		4.39642	0.748782		4.39642	0.752371		4.39642	0.743134		4.39642	0.757007		4.39642	0.757866		4.39642	0.754721
4.47094	0.747949		4.47094	0.748215		4.47094	0.742624		4.47094	0.734313		4.47094	0.745262		4.47094	0.749913		4.47094	0.745781		4.47094	0.74865		4.47094	0.742966		4.47094	0.751562		4.47094	0.748943		4.47094	0.747247		4.47094	0.751046		4.47094	0.742224		4.47094	0.754873		4.47094	0.756745		4.47094	0.753315
4.54545	0.746089		4.54545	0.746839		4.54545	0.740354		4.54545	0.732794		4.54545	0.743744		4.54545	0.747785		4.54545	0.745443		4.54545	0.747402		4.54545	0.740609		4.54545	0.750071		4.54545	0.748439		4.54545	0.745775		4.54545	0.749185		4.54545	0.741032		4.54545	0.754649		4.54545	0.755382		4.54545	0.752184
4.61997	0.745782		4.61997	0.744353		4.61997	0.738354		4.61997	0.73113		4.61997	0.741988		4.61997	0.74622		4.61997	0.743513		4.61997	0.74618		4.61997	0.739715		4.61997	0.748288		4.61997	0.746076		4.61997	0.743572		4.61997	0.747534		4.61997	0.73877		4.61997	0.753176		4.61997	0.754335		4.61997	0.751281
4.69448	0.744093		4.69448	0.742942		4.69448	0.737217		4.69448	0.729086		4.69448	0.740968		4.69448	0.745027		4.69448	0.74226		4.69448	0.745112		4.69448	0.737671		4.69448	0.745847		4.69448	0.74511		4.69448	0.743214		4.69448	0.746105		4.69448	0.737534		4.69448	0.750778		4.69448	0.75193		4.69448	0.749398
4.769	0.742458		4.769	0.741048		4.769	0.73637		4.769	0.727452		4.769	0.739463		4.769	0.743245		4.769	0.740719		4.769	0.742933		4.769	0.736869		4.769	0.745546		4.769	0.743922		4.769	0.740704		4.769	0.745297		4.769	0.735118		4.769	0.750963		4.769	0.750179		4.769	0.747967
4.84351	0.740666		4.84351	0.740222		4.84351	0.734789		4.84351	0.727093		4.84351	0.738209		4.84351	0.741882		4.84351	0.739018		4.84351	0.741266		4.84351	0.735592		4.84351	0.743764		4.84351	0.742232		4.84351	0.739622		4.84351	0.744186		4.84351	0.734684		4.84351	0.748848		4.84351	0.749111		4.84351	0.747209
4.91803	0.739895		4.91803	0.738922		4.91803	0.733483		4.91803	0.725373		4.91803	0.736208		4.91803	0.740682		4.91803	0.737488		4.91803	0.74023		4.91803	0.73416		4.91803	0.741998		4.91803	0.740944		4.91803	0.73813		4.91803	0.742801		4.91803	0.732748		4.91803	0.747713		4.91803	0.747848		4.91803	0.745916
4.99255	0.738624		4.99255	0.737791		4.99255	0.732367		4.99255	0.723597		4.99255	0.735547		4.99255	0.739131		4.99255	0.735931		4.99255	0.738047		4.99255	0.733703		4.99255	0.740727		4.99255	0.738747		4.99255	0.736314		4.99255	0.740667		4.99255	0.731631		4.99255	0.746678		4.99255	0.747091		4.99255	0.744235
5.06706	0.736346		5.06706	0.73608		5.06706	0.730127		5.06706	0.722355		5.06706	0.733773		5.06706	0.737989		5.06706	0.734651		5.06706	0.736656		5.06706	0.73105		5.06706	0.739276		5.06706	0.737849		5.06706	0.735027		5.06706	0.739677		5.06706	0.73055		5.06706	0.744874		5.06706	0.746327		5.06706	0.74273
5.14158	0.735445		5.14158	0.735185		5.14158	0.728532		5.14158	0.7212		5.14158	0.732663		5.14158	0.736075		5.14158	0.733107		5.14158	0.736761		5.14158	0.729629		5.14158	0.738354		5.14158	0.736572		5.14158	0.734175		5.14158	0.737773		5.14158	0.728935		5.14158	0.74409		5.14158	0.744435		5.14158	0.741857
5.21609	0.73415		5.21609	0.732592		5.21609	0.727518		5.21609	0.719055		5.21609	0.73154		5.21609	0.734216		5.21609	0.731639		5.21609	0.735243		5.21609	0.729121		5.21609	0.736961		5.21609	0.735734		5.21609	0.733023		5.21609	0.737369		5.21609	0.727033		5.21609	0.742457		5.21609	0.743101		5.21609	0.74009
5.29061	0.732391		5.29061	0.731666		5.29061	0.725869		5.29061	0.718956		5.29061	0.729519		5.29061	0.734929		5.29061	0.730799		5.29061	0.733073		5.29061	0.726612		5.29061	0.735854		5.29061	0.733925		5.29061	0.731715		5.29061	0.736075		5.29061	0.726175		5.29061	0.741595		5.29061	0.742315		5.29061	0.739077
5.36512	0.730991		5.36512	0.731153		5.36512	0.724664		5.36512	0.716885		5.36512	0.72799		5.36512	0.732582		5.36512	0.729547		5.36512	0.731099		5.36512	0.726256		5.36512	0.73337		5.36512	0.731687		5.36512	0.730206		5.36512	0.734006		5.36512	0.725683		5.36512	0.741271		5.36512	0.740422		5.36512	0.738488
5.43964	0.729796		5.43964	0.729995		5.43964	0.724431		5.43964	0.716061		5.43964	0.727139		5.43964	0.732175		5.43964	0.728074		5.43964	0.730507		5.43964	0.725219		5.43964	0.732481		5.43964	0.731646		5.43964	0.729104		5.43964	0.732563		5.43964	0.723648		5.43964	0.739572		5.43964	0.739693		5.43964	0.736828
5.51415	0.728554		5.51415	0.729351		5.51415	0.722591		5.51415	0.714626		5.51415	0.726089		5.51415	0.730355		5.51415	0.726847		5.51415	0.730152		5.51415	0.72435		5.51415	0.730613		5.51415	0.729783		5.51415	0.728763		5.51415	0.732101		5.51415	0.722321		5.51415	0.73825		5.51415	0.73797		5.51415	0.735341
5.58867	0.727908		5.58867	0.727356		5.58867	0.721311		5.58867	0.713682		5.58867	0.725308		5.58867	0.72991		5.58867	0.725489		5.58867	0.728666		5.58867	0.723306		5.58867	0.730893		5.58867	0.729835		5.58867	0.726759		5.58867	0.730403		5.58867	0.721451		5.58867	0.738		5.58867	0.73725		5.58867	0.733816
5.66319	0.727393		5.66319	0.726241		5.66319	0.720188		5.66319	0.712428		5.66319	0.72319		5.66319	0.728155		5.66319	0.723757		5.66319	0.727684		5.66319	0.721847		5.66319	0.728913		5.66319	0.728503		5.66319	0.72583		5.66319	0.730155		5.66319	0.719981		5.66319	0.736809		5.66319	0.736255		5.66319	0.73401
5.7377	0.725411		5.7377	0.724704		5.7377	0.718901		5.7377	0.711644		5.7377	0.72291		5.7377	0.727217		5.7377	0.722938		5.7377	0.725887		5.7377	0.720542		5.7377	0.729081		5.7377	0.726694		5.7377	0.724321		5.7377	0.72813		5.7377	0.718471		5.7377	0.735159		5.7377	0.73536		5.7377	0.731783
5.81222	0.724521		5.81222	0.724016		5.81222	0.71774		5.81222	0.710643		5.81222	0.721273		5.81222	0.725561		5.81222	0.72163		5.81222	0.724728		5.81222	0.718977		5.81222	0.727699		5.81222	0.725882		5.81222	0.723517		5.81222	0.727223		5.81222	0.717422		5.81222	0.735033		5.81222	0.733947		5.81222	0.730876
5.88673	0.722969		5.88673	0.723162		5.88673	0.716551		5.88673	0.708986		5.88673	0.720106		5.88673	0.724212		5.88673	0.720854		5.88673	0.722999		5.88673	0.717816		5.88673	0.726435		5.88673	0.72438		5.88673	0.722213		5.88673	0.726144		5.88673	0.715782		5.88673	0.733656		5.88673	0.732853		5.88673	0.730461
5.96125	0.721998		5.96125	0.721476		5.96125	0.7158		5.96125	0.708045		5.96125	0.719022		5.96125	0.722245		5.96125	0.720215		5.96125	0.722372		5.96125	0.717342		5.96125	0.724151		5.96125	0.723625		5.96125	0.721333		5.96125	0.725706		5.96125	0.714021		5.96125	0.732161		5.96125	0.731907		5.96125	0.729488
6.03576	0.720222		6.03576	0.720749		6.03576	0.713793		6.03576	0.706626		6.03576	0.717858		6.03576	0.721813		6.03576	0.719768		6.03576	0.720863		6.03576	0.716507		6.03576	0.723999		6.03576	0.721833		6.03576	0.719904		6.03576	0.723291		6.03576	0.713756		6.03576	0.731781		6.03576	0.731476		6.03576	0.728198
6.11028	0.719309		6.11028	0.719532		6.11028	0.712361		6.11028	0.706013		6.11028	0.716649		6.11028	0.719953		6.11028	0.717534		6.11028	0.719979		6.11028	0.714887		6.11028	0.723252		6.11028	0.721167		6.11028	0.718644		6.11028	0.722828		6.11028	0.71222		6.11028	0.730824		6.11028	0.729954		6.11028	0.727494
6.18479	0.719387		6.18479	0.718651		6.18479	0.711391		6.18479	0.704808		6.18479	0.716162		6.18479	0.719718		6.18479	0.715837		6.18479	0.719079		6.18479	0.713928		6.18479	0.721495		6.18479	0.72001		6.18479	0.718143		6.18479	0.72121		6.18479	0.712392		6.18479	0.729612		6.18479	0.729234		6.18479	0.726301
6.25931	0.718266		6.25931	0.717445		6.25931	0.710216		6.25931	0.703495		6.25931	0.715137		6.25931	0.719157		6.25931	0.71462		6.25931	0.718581		6.25931	0.71297		6.25931	0.721236		6.25931	0.71912		6.25931	0.717752		6.25931	0.721789		6.25931	0.711192		6.25931	0.728442		6.25931	0.728181		6.25931	0.725353
6.33383	0.715995		6.33383	0.716838		6.33383	0.709		6.33383	0.702614		6.33383	0.714439		6.33383	0.718383		6.33383	0.714487		6.33383	0.716717		6.33383	0.712302		6.33383	0.719314		6.33383	0.717756		6.33383	0.716059		6.33383	0.719645		6.33383	0.710072		6.33383	0.728426		6.33383	0.727038		6.33383	0.724283
6.40834	0.71627		6.40834	0.715244		6.40834	0.708552		6.40834	0.701621		6.40834	0.712631		6.40834	0.717615		6.40834	0.713409		6.40834	0.716251		6.40834	0.710678		6.40834	0.718032		6.40834	0.717071		6.40834	0.71521		6.40834	0.718828		6.40834	0.709935		6.40834	0.72694		6.40834	0.7271		6.40834	0.723448
6.48286	0.714106		6.48286	0.714289		6.48286	0.707387		6.48286	0.700419		6.48286	0.711997		6.48286	0.716178		6.48286	0.712578		6.48286	0.714383		6.48286	0.711571		6.48286	0.717308		6.48286	0.716706		6.48286	0.714771		6.48286	0.717714		6.48286	0.709395		6.48286	0.726148		6.48286	0.725762		6.48286	0.722672
6.55737	0.713672		6.55737	0.712533		6.55737	0.705842		6.55737	0.70056		6.55737	0.711385		6.55737	0.715093		6.55737	0.711177		6.55737	0.713796		6.55737	0.708581		6.55737	0.716064		6.55737	0.714925		6.55737	0.714056		6.55737	0.717095		6.55737	0.707941		6.55737	0.724798		6.55737	0.725152		6.55737	0.721826
6.63189	0.712693		6.63189	0.712897		6.63189	0.705536		6.63189	0.698657		6.63189	0.709916		6.63189	0.714614		6.63189	0.711015		6.63189	0.713013		6.63189	0.708763		6.63189	0.715452		6.63189	0.714297		6.63189	0.713126		6.63189	0.716801		6.63189	0.707374		6.63189	0.723723		6.63189	0.723467		6.63189	0.720955
6.7064	0.711794		6.7064	0.711883		6.7064	0.703758		6.7064	0.697586		6.7064	0.708998		6.7064	0.712981		6.7064	0.70957		6.7064	0.711697		6.7064	0.707941		6.7064	0.71441		6.7064	0.71312		6.7064	0.712268		6.7064	0.715006		6.7064	0.705376		6.7064	0.722171		6.7064	0.722555		6.7064	0.719928
6.78092	0.71116		6.78092	0.710166		6.78092	0.702835		6.78092	0.697588		6.78092	0.70847		6.78092	0.712061		6.78092	0.708702		6.78092	0.710735		6.78092	0.707172		6.78092	0.713661		6.78092	0.713139		6.78092	0.710612		6.78092	0.714295		6.78092	0.704401		6.78092	0.72133		6.78092	0.722007		6.78092	0.719134
6.85544	0.70936		6.85544	0.70901		6.85544	0.702502		6.85544	0.696687		6.85544	0.707382		6.85544	0.710975		6.85544	0.708612		6.85544	0.709601		6.85544	0.705458		6.85544	0.713635		6.85544	0.711756		6.85544	0.71013		6.85544	0.71313		6.85544	0.703537		6.85544	0.720486		6.85544	0.721894		6.85544	0.71753
6.92995	0.708308		6.92995	0.708245		6.92995	0.701253		6.92995	0.694952		6.92995	0.706455		6.92995	0.709941		6.92995	0.706695		6.92995	0.70959		6.92995	0.704175		6.92995	0.712572		6.92995	0.711128		6.92995	0.709402		6.92995	0.712273		6.92995	0.703034		6.92995	0.72007		6.92995	0.720174		6.92995	0.717533
7.00447	0.707713		7.00447	0.707489		7.00447	0.699887		7.00447	0.693502		7.00447	0.705775		7.00447	0.710028		7.00447	0.706186		7.00447	0.709124		7.00447	0.703409		7.00447	0.71118		7.00447	0.710515		7.00447	0.708563		7.00447	0.711665		7.00447	0.702573		7.00447	0.719217		7.00447	0.718521		7.00447	0.716151
7.07898	0.706421		7.07898	0.706962		7.07898	0.699579		7.07898	0.692975		7.07898	0.705262		7.07898	0.708968		7.07898	0.705646		7.07898	0.707623		7.07898	0.702827		7.07898	0.709953		7.07898	0.710153		7.07898	0.707707		7.07898	0.710237		7.07898	0.702461		7.07898	0.718025		7.07898	0.717371		7.07898	0.715068
7.1535	0.705854		7.1535	0.706149		7.1535	0.69859		7.1535	0.69259		7.1535	0.703812		7.1535	0.707888		7.1535	0.705334		7.1535	0.706531		7.1535	0.701787		7.1535	0.709807		7.1535	0.708616		7.1535	0.707694		7.1535	0.709641		7.1535	0.699963		7.1535	0.717635		7.1535	0.717078		7.1535	0.714587
7.22801	0.704481		7.22801	0.70518		7.22801	0.697518		7.22801	0.692183		7.22801	0.702662		7.22801	0.707127		7.22801	0.703565		7.22801	0.705952		7.22801	0.702219		7.22801	0.709051		7.22801	0.707825		7.22801	0.706461		7.22801	0.709111		7.22801	0.700115		7.22801	0.716223		7.22801	0.71705		7.22801	0.714152
7.30253	0.704044		7.30253	0.704902		7.30253	0.696424		7.30253	0.691283		7.30253	0.701908		7.30253	0.705896		7.30253	0.702564		7.30253	0.704841		7.30253	0.701402		7.30253	0.707868		7.30253	0.707395		7.30253	0.705213		7.30253	0.708336		7.30253	0.699566		7.30253	0.715252		7.30253	0.715968		7.30253	0.713543
7.37704	0.703546		7.37704	0.703305		7.37704	0.696494		7.37704	0.690957		7.37704	0.702104		7.37704	0.705534		7.37704	0.70179		7.37704	0.70369		7.37704	0.699979		7.37704	0.70673		7.37704	0.706463		7.37704	0.703953		7.37704	0.708115		7.37704	0.698527		7.37704	0.715087		7.37704	0.715352		7.37704	0.711879
7.45156	0.70262		7.45156	0.702874		7.45156	0.695388		7.45156	0.690304		7.45156	0.701351		7.45156	0.703708		7.45156	0.701111		7.45156	0.702515		7.45156	0.699485		7.45156	0.707019		7.45156	0.705839		7.45156	0.703869		7.45156	0.706474		7.45156	0.698188		7.45156	0.714907		7.45156	0.714566		7.45156	0.711858
7.52608	0.701733		7.52608	0.701218		7.52608	0.694456		7.52608	0.689336		7.52608	0.700995		7.52608	0.70375		7.52608	0.699998		7.52608	0.701764		7.52608	0.698297		7.52608	0.705797		7.52608	0.704701		7.52608	0.702552		7.52608	0.705463		7.52608	0.696752		7.52608	0.713327		7.52608	0.713603		7.52608	0.71086
7.60059	0.700692		7.60059	0.700187		7.60059	0.694085		7.60059	0.688625		7.60059	0.699222		7.60059	0.702462		7.60059	0.699685		7.60059	0.701105		7.60059	0.697294		7.60059	0.704676		7.60059	0.704002		7.60059	0.701631		7.60059	0.704625		7.60059	0.695901		7.60059	0.712399		7.60059	0.712355		7.60059	0.710339
7.67511	0.70067		7.67511	0.69932		7.67511	0.692632		7.67511	0.687658		7.67511	0.698314		7.67511	0.701433		7.67511	0.698628		7.67511	0.700833		7.67511	0.697073		7.67511	0.704475		7.67511	0.703301		7.67511	0.701246		7.67511	0.703805		7.67511	0.695194		7.67511	0.712458		7.67511	0.71241		7.67511	0.709177
7.74962	0.700381		7.74962	0.699365		7.74962	0.692759		7.74962	0.686363		7.74962	0.698194		7.74962	0.701215		7.74962	0.698467		7.74962	0.699798		7.74962	0.697506		7.74962	0.703335		7.74962	0.703055		7.74962	0.701081		7.74962	0.703148		7.74962	0.695773		7.74962	0.711146		7.74962	0.710675		7.74962	0.70901
7.82414	0.699617		7.82414	0.697704		7.82414	0.691187		7.82414	0.686232		7.82414	0.697899		7.82414	0.699988		7.82414	0.697288		7.82414	0.698364		7.82414	0.696081		7.82414	0.702704		7.82414	0.702433		7.82414	0.699926		7.82414	0.702941		7.82414	0.693516		7.82414	0.711829		7.82414	0.710229		7.82414	0.707205
7.89865	0.698287		7.89865	0.697384		7.89865	0.691197		7.89865	0.685592		7.89865	0.696806		7.89865	0.700058		7.89865	0.696318		7.89865	0.698363		7.89865	0.695801		7.89865	0.702391		7.89865	0.701893		7.89865	0.699154		7.89865	0.702325		7.89865	0.693118		7.89865	0.710189		7.89865	0.709436		7.89865	0.706971
7.97317	0.69697		7.97317	0.697168		7.97317	0.689716		7.97317	0.685479		7.97317	0.696162		7.97317	0.699379		7.97317	0.695789		7.97317	0.697179		7.97317	0.694777		7.97317	0.702119		7.97317	0.700531		7.97317	0.698749		7.97317	0.701924		7.97317	0.693395		7.97317	0.709734		7.97317	0.708674		7.97317	0.705852
8.04768	0.696348		8.04768	0.695225		8.04768	0.688311		8.04768	0.683855		8.04768	0.695543		8.04768	0.698089		8.04768	0.695662		8.04768	0.696512		8.04768	0.694228		8.04768	0.700507		8.04768	0.699825		8.04768	0.698913		8.04768	0.700813		8.04768	0.692333		8.04768	0.708958		8.04768	0.708792		8.04768	0.705332
8.1222	0.695836		8.1222	0.694625		8.1222	0.688839		8.1222	0.6836		8.1222	0.694855		8.1222	0.698331		8.1222	0.694973		8.1222	0.695532		8.1222	0.693879		8.1222	0.700271		8.1222	0.699483		8.1222	0.696974		8.1222	0.699427		8.1222	0.692252		8.1222	0.707689		8.1222	0.707457		8.1222	0.704951
8.19672	0.694859		8.19672	0.694107		8.19672	0.687107		8.19672	0.68294		8.19672	0.694397		8.19672	0.697658		8.19672	0.69445		8.19672	0.695085		8.19672	0.69254		8.19672	0.699808		8.19672	0.698131		8.19672	0.696712		8.19672	0.699512		8.19672	0.690871		8.19672	0.707382		8.19672	0.705641		8.19672	0.703595
8.27123	0.694327		8.27123	0.693858		8.27123	0.686404		8.27123	0.683053		8.27123	0.694095		8.27123	0.696553		8.27123	0.69275		8.27123	0.69379		8.27123	0.692356		8.27123	0.69836		8.27123	0.697562		8.27123	0.695229		8.27123	0.699199		8.27123	0.689265		8.27123	0.706553		8.27123	0.706055		8.27123	0.70317
8.34575	0.693308		8.34575	0.692725		8.34575	0.685514		8.34575	0.68263		8.34575	0.692689		8.34575	0.696491		8.34575	0.692178		8.34575	0.693479		8.34575	0.692071		8.34575	0.698107		8.34575	0.697122		8.34575	0.695439		8.34575	0.697945		8.34575	0.689528		8.34575	0.706232		8.34575	0.705608		8.34575	0.703156
8.42026	0.692569		8.42026	0.692165		8.42026	0.685428		8.42026	0.681439		8.42026	0.692203		8.42026	0.695335		8.42026	0.691817		8.42026	0.692856		8.42026	0.690756		8.42026	0.697637		8.42026	0.695968		8.42026	0.694672		8.42026	0.697442		8.42026	0.68829		8.42026	0.705019		8.42026	0.70392		8.42026	0.702443
8.49478	0.691541		8.49478	0.691108		8.49478	0.683903		8.49478	0.680329		8.49478	0.69154		8.49478	0.694229		8.49478	0.690202		8.49478	0.692031		8.49478	0.690235		8.49478	0.697116		8.49478	0.694851		8.49478	0.694434		8.49478	0.697606		8.49478	0.687954		8.49478	0.704571		8.49478	0.70325		8.49478	0.701814
8.56929	0.691292		8.56929	0.690232		8.56929	0.684532		8.56929	0.680485		8.56929	0.690865		8.56929	0.694141		8.56929	0.690715		8.56929	0.69101		8.56929	0.68967		8.56929	0.69571		8.56929	0.6953		8.56929	0.693632		8.56929	0.696843		8.56929	0.687832		8.56929	0.703854		8.56929	0.70345		8.56929	0.700828
8.64381	0.690608		8.64381	0.690106		8.64381	0.682978		8.64381	0.680121		8.64381	0.690281		8.64381	0.693324		8.64381	0.690007		8.64381	0.689662		8.64381	0.689015		8.64381	0.694997		8.64381	0.694215		8.64381	0.693443		8.64381	0.696275		8.64381	0.687795		8.64381	0.703268		8.64381	0.703211		8.64381	0.699865
8.71833	0.690455		8.71833	0.689213		8.71833	0.682834		8.71833	0.679211		8.71833	0.6902		8.71833	0.692645		8.71833	0.689539		8.71833	0.689832		8.71833	0.688578		8.71833	0.69452		8.71833	0.694045		8.71833	0.69172		8.71833	0.694819		8.71833	0.686144		8.71833	0.702281		8.71833	0.70192		8.71833	0.699405
8.79284	0.689078		8.79284	0.689146		8.79284	0.682674		8.79284	0.678698		8.79284	0.688632		8.79284	0.69233		8.79284	0.689404		8.79284	0.689338		8.79284	0.688463		8.79284	0.693904		8.79284	0.693621		8.79284	0.691611		8.79284	0.69457		8.79284	0.686615		8.79284	0.701353		8.79284	0.702058		8.79284	0.699535
8.86736	0.689202		8.86736	0.687923		8.86736	0.681824		8.86736	0.677131		8.86736	0.68868		8.86736	0.691896		8.86736	0.687957		8.86736	0.688947		8.86736	0.687995		8.86736	0.693632		8.86736	0.692605		8.86736	0.690769		8.86736	0.694694		8.86736	0.685589		8.86736	0.700825		8.86736	0.700369		8.86736	0.698642
8.94187	0.688317		8.94187	0.687454		8.94187	0.681793		8.94187	0.677467		8.94187	0.688858		8.94187	0.691062		8.94187	0.687985		8.94187	0.688197		8.94187	0.686738		8.94187	0.693323		8.94187	0.692002		8.94187	0.691049		8.94187	0.692579		8.94187	0.684651		8.94187	0.700642		8.94187	0.699487		8.94187	0.697199
9.01639	0.687696		9.01639	0.686747		9.01639	0.681474		9.01639	0.6767		9.01639	0.687618		9.01639	0.689914		9.01639	0.686851		9.01639	0.687389		9.01639	0.685569		9.01639	0.692113		9.01639	0.691269		9.01639	0.690403		9.01639	0.692071		9.01639	0.683942		9.01639	0.699751		9.01639	0.699158		9.01639	0.696087
9.0909	0.687045		9.0909	0.685826		9.0909	0.68059		9.0909	0.677018		9.0909	0.687971		9.0909	0.689675		9.0909	0.686289		9.0909	0.686624		9.0909	0.685319		9.0909	0.691895		9.0909	0.691136		9.0909	0.689558		9.0909	0.691672		9.0909	0.683582		9.0909	0.699702		9.0909	0.698443		9.0909	0.695741
9.16542	0.686462		9.16542	0.685162		9.16542	0.679944		9.16542	0.676583		9.16542	0.68664		9.16542	0.688636		9.16542	0.686456		9.16542	0.686939		9.16542	0.68585		9.16542	0.691143		9.16542	0.689834		9.16542	0.689356		9.16542	0.692403		9.16542	0.682299		9.16542	0.698854		9.16542	0.698235		9.16542	0.695547
9.23993	0.685626		9.23993	0.684891		9.23993	0.679459		9.23993	0.675007		9.23993	0.686909		9.23993	0.688813		9.23993	0.685217		9.23993	0.685536		9.23993	0.68504		9.23993	0.690481		9.23993	0.689667		9.23993	0.688638		9.23993	0.691239		9.23993	0.681646		9.23993	0.697805		9.23993	0.697233		9.23993	0.695231
9.31445	0.685049		9.31445	0.682821		9.31445	0.67807		9.31445	0.675228		9.31445	0.686665		9.31445	0.688542		9.31445	0.68507		9.31445	0.68497		9.31445	0.684263		9.31445	0.690553		9.31445	0.688877		9.31445	0.688467		9.31445	0.690353		9.31445	0.681796		9.31445	0.697136		9.31445	0.696183		9.31445	0.694331
9.38897	0.684819		9.38897	0.683064		9.38897	0.677643		9.38897	0.674403		9.38897	0.686041		9.38897	0.688346		9.38897	0.684854		9.38897	0.684132		9.38897	0.684318		9.38897	0.68887		9.38897	0.688236		9.38897	0.687607		9.38897	0.689306		9.38897	0.681498		9.38897	0.69684		9.38897	0.69583		9.38897	0.69373
9.46348	0.685001		9.46348	0.682837		9.46348	0.67707		9.46348	0.674105		9.46348	0.685015		9.46348	0.687513		9.46348	0.683915		9.46348	0.683059		9.46348	0.683654		9.46348	0.68871		9.46348	0.687321		9.46348	0.687757		9.46348	0.689355		9.46348	0.68123		9.46348	0.695711		9.46348	0.695308		9.46348	0.693112
9.538	0.683378		9.538	0.682132		9.538	0.676511		9.538	0.67306		9.538	0.684674		9.538	0.686596		9.538	0.683687		9.538	0.682938		9.538	0.682636		9.538	0.687556		9.538	0.687587		9.538	0.686375		9.538	0.687384		9.538	0.679859		9.538	0.695626		9.538	0.694617		9.538	0.692399
9.61251	0.683999		9.61251	0.681121		9.61251	0.675764		9.61251	0.672656		9.61251	0.683913		9.61251	0.685316		9.61251	0.682863		9.61251	0.682411		9.61251	0.682908		9.61251	0.687244		9.61251	0.686225		9.61251	0.68639		9.61251	0.687786		9.61251	0.680217		9.61251	0.694363		9.61251	0.694549		9.61251	0.691495
9.68703	0.682298		9.68703	0.681031		9.68703	0.675776		9.68703	0.672276		9.68703	0.683196		9.68703	0.685809		9.68703	0.68252		9.68703	0.682197		9.68703	0.682403		9.68703	0.687465		9.68703	0.685894		9.68703	0.686323		9.68703	0.688203		9.68703	0.67986		9.68703	0.694536		9.68703	0.693436		9.68703	0.690895
9.76154	0.681743		9.76154	0.68116		9.76154	0.674874		9.76154	0.671938		9.76154	0.683445		9.76154	0.684947		9.76154	0.681482		9.76154	0.681181		9.76154	0.682177		9.76154	0.686917		9.76154	0.68537		9.76154	0.685721		9.76154	0.687083		9.76154	0.678273		9.76154	0.693854		9.76154	0.693049		9.76154	0.690662
9.83606	0.68104		9.83606	0.680111		9.83606	0.674597		9.83606	0.671633		9.83606	0.683088		9.83606	0.684818		9.83606	0.681228		9.83606	0.681754		9.83606	0.681757		9.83606	0.686301		9.83606	0.684391		9.83606	0.684526		9.83606	0.686342		9.83606	0.677998		9.83606	0.693133		9.83606	0.692918		9.83606	0.690687
9.91057	0.680781		9.91057	0.679609		9.91057	0.674385		9.91057	0.671521		9.91057	0.682603		9.91057	0.683603		9.91057	0.680835		9.91057	0.68046		9.91057	0.681286		9.91057	0.686258		9.91057	0.684496		9.91057	0.684744		9.91057	0.686557		9.91057	0.676859		9.91057	0.693366		9.91057	0.691825		9.91057	0.689265
9.98509	0.680491		9.98509	0.677842		9.98509	0.674512		9.98509	0.671185		9.98509	0.68174		9.98509	0.683564		9.98509	0.679862		9.98509	0.680325		9.98509	0.680161		9.98509	0.685508		9.98509	0.684002		9.98509	0.683406		9.98509	0.685443		9.98509	0.677146		9.98509	0.692325		9.98509	0.691048		9.98509	0.689193
10.0596	0.679914		10.0596	0.678525		10.0596	0.673186		10.0596	0.670168		10.0596	0.681594		10.0596	0.683182		10.0596	0.679611		10.0596	0.679788		10.0596	0.679746		10.0596	0.685492		10.0596	0.684079		10.0596	0.682863		10.0596	0.684992		10.0596	0.676523		10.0596	0.692111		10.0596	0.690542		10.0596	0.688498
10.1341	0.67898		10.1341	0.677563		10.1341	0.673325		10.1341	0.669917		10.1341	0.681934		10.1341	0.682353		10.1341	0.67991		10.1341	0.679384		10.1341	0.679321		10.1341	0.684728		10.1341	0.68244		10.1341	0.681782		10.1341	0.684423		10.1341	0.676044		10.1341	0.691178		10.1341	0.689863		10.1341	0.687944
10.2086	0.678873		10.2086	0.6763		10.2086	0.671815		10.2086	0.670282		10.2086	0.680967		10.2086	0.682003		10.2086	0.679238		10.2086	0.678629		10.2086	0.67898		10.2086	0.683276		10.2086	0.681507		10.2086	0.682452		10.2086	0.684797		10.2086	0.675404		10.2086	0.690486		10.2086	0.68974		10.2086	0.688204
10.2832	0.678461		10.2832	0.676028		10.2832	0.67181		10.2832	0.670029		10.2832	0.680666		10.2832	0.681731		10.2832	0.678602		10.2832	0.678737		10.2832	0.678681		10.2832	0.683448		10.2832	0.680817		10.2832	0.681862		10.2832	0.683956		10.2832	0.67515		10.2832	0.69059		10.2832	0.688954		10.2832	0.686036
10.3577	0.67814		10.3577	0.675989		10.3577	0.671971		10.3577	0.66851		10.3577	0.678622		10.3577	0.680544		10.3577	0.678139		10.3577	0.678543		10.3577	0.678168		10.3577	0.682311		10.3577	0.681327		10.3577	0.680514		10.3577	0.682497		10.3577	0.675412		10.3577	0.689563		10.3577	0.689324		10.3577	0.686591
10.4322	0.677328		10.4322	0.675953		10.4322	0.670709		10.4322	0.668773		10.4322	0.678977		10.4322	0.681458		10.4322	0.677577		10.4322	0.676463		10.4322	0.678129		10.4322	0.682317		10.4322	0.680482		10.4322	0.680901		10.4322	0.682561		10.4322	0.674701		10.4322	0.689087		10.4322	0.687519		10.4322	0.685988
10.5067	0.677453		10.5067	0.675246		10.5067	0.670788		10.5067	0.668521		10.5067	0.67842		10.5067	0.680253		10.5067	0.677924		10.5067	0.676563		10.5067	0.677672		10.5067	0.682686		10.5067	0.680272		10.5067	0.679631		10.5067	0.68224		10.5067	0.673561		10.5067	0.688201		10.5067	0.687979		10.5067	0.684981
10.5812	0.676805		10.5812	0.674796		10.5812	0.670537		10.5812	0.667536		10.5812	0.677967		10.5812	0.680184		10.5812	0.676068		10.5812	0.676106		10.5812	0.677274		10.5812	0.682249		10.5812	0.679615		10.5812	0.679551		10.5812	0.680805		10.5812	0.673433		10.5812	0.687573		10.5812	0.687391		10.5812	0.685105
10.6557	0.676036		10.6557	0.674179		10.6557	0.669869		10.6557	0.667458		10.6557	0.677718		10.6557	0.679884		10.6557	0.675618		10.6557	0.675781		10.6557	0.677243		10.6557	0.680362		10.6557	0.67898		10.6557	0.67916		10.6557	0.680337		10.6557	0.672889		10.6557	0.687		10.6557	0.687008		10.6557	0.684438
10.7302	0.675039		10.7302	0.672934		10.7302	0.669686		10.7302	0.66741		10.7302	0.67691		10.7302	0.678974		10.7302	0.674957		10.7302	0.674662		10.7302	0.676187		10.7302	0.680368		10.7302	0.678646		10.7302	0.678542		10.7302	0.680665		10.7302	0.67314		10.7302	0.68654		10.7302	0.686548		10.7302	0.684005
10.8048	0.67525		10.8048	0.672562		10.8048	0.668102		10.8048	0.666973		10.8048	0.677653		10.8048	0.678296		10.8048	0.675147		10.8048	0.675076		10.8048	0.676445		10.8048	0.680352		10.8048	0.677682		10.8048	0.678068		10.8048	0.680945		10.8048	0.673143		10.8048	0.685278		10.8048	0.685694		10.8048	0.683365
10.8793	0.675344		10.8793	0.672814		10.8793	0.668061		10.8793	0.666533		10.8793	0.677194		10.8793	0.678306		10.8793	0.67502		10.8793	0.674765		10.8793	0.676224		10.8793	0.679557		10.8793	0.677853		10.8793	0.678437		10.8793	0.680548		10.8793	0.672732		10.8793	0.685397		10.8793	0.685021		10.8793	0.682869
10.9538	0.674477		10.9538	0.671814		10.9538	0.667982		10.9538	0.665959		10.9538	0.676898		10.9538	0.678338		10.9538	0.674255		10.9538	0.673685		10.9538	0.675398		10.9538	0.679659		10.9538	0.677474		10.9538	0.677445		10.9538	0.679359		10.9538	0.671802		10.9538	0.684977		10.9538	0.684796		10.9538	0.683164
11.0283	0.674317		11.0283	0.672197		11.0283	0.667719		11.0283	0.665211		11.0283	0.676629		11.0283	0.677121		11.0283	0.674319		11.0283	0.673724		11.0283	0.674867		11.0283	0.678583		11.0283	0.677415		11.0283	0.677424		11.0283	0.678988		11.0283	0.670934		11.0283	0.683765		11.0283	0.684547		11.0283	0.682144
11.1028	0.67393		11.1028	0.671103		11.1028	0.667686		11.1028	0.665325		11.1028	0.676209		11.1028	0.676864		11.1028	0.673299		11.1028	0.673182		11.1028	0.674764		11.1028	0.679161		11.1028	0.676835		11.1028	0.676126		11.1028	0.679009		11.1028	0.670387		11.1028	0.684352		11.1028	0.68447		11.1028	0.681839
11.1773	0.673396		11.1773	0.670283		11.1773	0.66741		11.1773	0.664781		11.1773	0.675989		11.1773	0.676236		11.1773	0.673448		11.1773	0.673145		11.1773	0.674454		11.1773	0.678614		11.1773	0.676227		11.1773	0.676978		11.1773	0.678736		11.1773	0.670079		11.1773	0.683616		11.1773	0.683797		11.1773	0.681191
11.2519	0.673		11.2519	0.670268		11.2519	0.667539		11.2519	0.664504		11.2519	0.675976		11.2519	0.676472		11.2519	0.672867		11.2519	0.672503		11.2519	0.674249		11.2519	0.677997		11.2519	0.675639		11.2519	0.676266		11.2519	0.677832		11.2519	0.670175		11.2519	0.68246		11.2519	0.682733		11.2519	0.681167
11.3264	0.672372		11.3264	0.669684		11.3264	0.666303		11.3264	0.663644		11.3264	0.673757		11.3264	0.675787		11.3264	0.672611		11.3264	0.671798		11.3264	0.67352		11.3264	0.677324		11.3264	0.675944		11.3264	0.675719		11.3264	0.677322		11.3264	0.670178		11.3264	0.682557		11.3264	0.6824		11.3264	0.680243
11.4009	0.67157		11.4009	0.669713		11.4009	0.666515		11.4009	0.663948		11.4009	0.674798		11.4009	0.675288		11.4009	0.671868		11.4009	0.671798		11.4009	0.672477		11.4009	0.677672		11.4009	0.675641		11.4009	0.676278		11.4009	0.678359		11.4009	0.669628		11.4009	0.681775		11.4009	0.68172		11.4009	0.680126
11.4754	0.672451		11.4754	0.669057		11.4754	0.665628		11.4754	0.663188		11.4754	0.674451		11.4754	0.675219		11.4754	0.670818		11.4754	0.671584		11.4754	0.672563		11.4754	0.675921		11.4754	0.674682		11.4754	0.675939		11.4754	0.677364		11.4754	0.669803		11.4754	0.681288		11.4754	0.681688		11.4754	0.679605
11.5499	0.671246		11.5499	0.667653		11.5499	0.664986		11.5499	0.662746		11.5499	0.67441		11.5499	0.674604		11.5499	0.67098		11.5499	0.670674		11.5499	0.672084		11.5499	0.676069		11.5499	0.674913		11.5499	0.674975		11.5499	0.676327		11.5499	0.669266		11.5499	0.680378		11.5499	0.681551		11.5499	0.679253
11.6244	0.670716		11.6244	0.667992		11.6244	0.664878		11.6244	0.66277		11.6244	0.673566		11.6244	0.674375		11.6244	0.670979		11.6244	0.670432		11.6244	0.672031		11.6244	0.675862		11.6244	0.673947		11.6244	0.674801		11.6244	0.676119		11.6244	0.668563		11.6244	0.682081		11.6244	0.680715		11.6244	0.678154
11.6989	0.66996		11.6989	0.666782		11.6989	0.664867		11.6989	0.662557		11.6989	0.673794		11.6989	0.673975		11.6989	0.669975		11.6989	0.670284		11.6989	0.671712		11.6989	0.674878		11.6989	0.674727		11.6989	0.674037		11.6989	0.675389		11.6989	0.668225		11.6989	0.680431		11.6989	0.680005		11.6989	0.678464
11.7735	0.670136		11.7735	0.667522		11.7735	0.664627		11.7735	0.661969		11.7735	0.672793		11.7735	0.673378		11.7735	0.670604		11.7735	0.66993		11.7735	0.671218		11.7735	0.675618		11.7735	0.673355		11.7735	0.673293		11.7735	0.675088		11.7735	0.668676		11.7735	0.680191		11.7735	0.678865		11.7735	0.678218
11.848	0.670445		11.848	0.666358		11.848	0.664329		11.848	0.661911		11.848	0.672624		11.848	0.673367		11.848	0.670119		11.848	0.669214		11.848	0.670647		11.848	0.675449		11.848	0.67276		11.848	0.673008		11.848	0.675171		11.848	0.668199		11.848	0.678833		11.848	0.679535		11.848	0.678091
11.9225	0.669399		11.9225	0.666285		11.9225	0.663532		11.9225	0.661583		11.9225	0.672848		11.9225	0.673372		11.9225	0.670164		11.9225	0.669064		11.9225	0.671166		11.9225	0.673766		11.9225	0.67253		11.9225	0.67341		11.9225	0.674848		11.9225	0.667312		11.9225	0.678824		11.9225	0.678667		11.9225	0.676974
11.997	0.668697		11.997	0.666029		11.997	0.663572		11.997	0.661882		11.997	0.672818		11.997	0.672683		11.997	0.669297		11.997	0.669154		11.997	0.670177		11.997	0.674291		11.997	0.672313		11.997	0.673133		11.997	0.675051		11.997	0.667261		11.997	0.678393		11.997	0.678467		11.997	0.676879
12.0715	0.669149		12.0715	0.665148		12.0715	0.662573		12.0715	0.661282		12.0715	0.672188		12.0715	0.672514		12.0715	0.669826		12.0715	0.668422		12.0715	0.670181		12.0715	0.673881		12.0715	0.671416		12.0715	0.672552		12.0715	0.673665		12.0715	0.66683		12.0715	0.678459		12.0715	0.678248		12.0715	0.675698
12.146	0.668091		12.146	0.664761		12.146	0.663031		12.146	0.660641		12.146	0.671689		12.146	0.672194		12.146	0.668344		12.146	0.667897		12.146	0.668634		12.146	0.673986		12.146	0.672175		12.146	0.672449		12.146	0.673918		12.146	0.66716		12.146	0.678506		12.146	0.678203		12.146	0.676032
12.2206	0.668266		12.2206	0.66442		12.2206	0.662507		12.2206	0.661296		12.2206	0.671312		12.2206	0.670969		12.2206	0.668349		12.2206	0.669108		12.2206	0.669739		12.2206	0.67329		12.2206	0.672059		12.2206	0.672384		12.2206	0.673588		12.2206	0.665597		12.2206	0.677087		12.2206	0.677635		12.2206	0.675218
12.2951	0.668459		12.2951	0.663449		12.2951	0.661923		12.2951	0.660472		12.2951	0.671262		12.2951	0.671023		12.2951	0.667967		12.2951	0.668011		12.2951	0.66987		12.2951	0.673013		12.2951	0.671514		12.2951	0.67166		12.2951	0.67329		12.2951	0.66661		12.2951	0.677453		12.2951	0.677057		12.2951	0.675312
12.3696	0.668614		12.3696	0.664498		12.3696	0.660978		12.3696	0.660185		12.3696	0.670189		12.3696	0.670902		12.3696	0.666659		12.3696	0.667518		12.3696	0.668863		12.3696	0.673057		12.3696	0.670587		12.3696	0.671713		12.3696	0.672816		12.3696	0.665334		12.3696	0.677052		12.3696	0.676656		12.3696	0.674499
12.4441	0.667125		12.4441	0.663534		12.4441	0.661755		12.4441	0.65997		12.4441	0.670279		12.4441	0.670749		12.4441	0.667464		12.4441	0.666857		12.4441	0.669343		12.4441	0.672428		12.4441	0.671544		12.4441	0.671129		12.4441	0.672108		12.4441	0.665765		12.4441	0.676141		12.4441	0.676019		12.4441	0.674638
12.5186	0.667401		12.5186	0.663972		12.5186	0.661608		12.5186	0.659257		12.5186	0.669979		12.5186	0.670352		12.5186	0.66672		12.5186	0.666767		12.5186	0.6686		12.5186	0.672202		12.5186	0.671127		12.5186	0.670932		12.5186	0.672735		12.5186	0.665099		12.5186	0.676139		12.5186	0.674998		12.5186	0.673159
12.5931	0.666134		12.5931	0.661996		12.5931	0.661026		12.5931	0.659592		12.5931	0.66935		12.5931	0.670283		12.5931	0.665646		12.5931	0.666186		12.5931	0.667687		12.5931	0.671793		12.5931	0.670226		12.5931	0.67034		12.5931	0.672376		12.5931	0.665153		12.5931	0.675054		12.5931	0.675162		12.5931	0.673527
12.6677	0.666355		12.6677	0.662826		12.6677	0.661053		12.6677	0.658768		12.6677	0.668735		12.6677	0.670311		12.6677	0.666725		12.6677	0.665972		12.6677	0.66835		12.6677	0.672217		12.6677	0.670787		12.6677	0.670444		12.6677	0.671454		12.6677	0.664375		12.6677	0.675412		12.6677	0.675018		12.6677	0.673021
12.7422	0.66642		12.7422	0.662448		12.7422	0.660638		12.7422	0.658585		12.7422	0.669035		12.7422	0.669259		12.7422	0.665868		12.7422	0.666262		12.7422	0.66716		12.7422	0.671472		12.7422	0.669542		12.7422	0.67035		12.7422	0.671922		12.7422	0.664525		12.7422	0.673939		12.7422	0.674752		12.7422	0.671998
12.8167	0.666637		12.8167	0.662215		12.8167	0.660205		12.8167	0.657508		12.8167	0.66862		12.8167	0.669527		12.8167	0.665559		12.8167	0.664793		12.8167	0.668018		12.8167	0.671599		12.8167	0.669355		12.8167	0.6698		12.8167	0.671146		12.8167	0.664053		12.8167	0.674083		12.8167	0.673477		12.8167	0.672466
12.8912	0.66632		12.8912	0.66226		12.8912	0.659704		12.8912	0.657686		12.8912	0.668466		12.8912	0.669547		12.8912	0.665438		12.8912	0.66484		12.8912	0.667162		12.8912	0.671107		12.8912	0.669864		12.8912	0.669235		12.8912	0.670275		12.8912	0.663765		12.8912	0.674016		12.8912	0.673219		12.8912	0.671722
12.9657	0.665787		12.9657	0.661846		12.9657	0.659125		12.9657	0.657414		12.9657	0.667896		12.9657	0.668676		12.9657	0.66398		12.9657	0.665043		12.9657	0.667957		12.9657	0.670833		12.9657	0.668455		12.9657	0.669362		12.9657	0.67089		12.9657	0.662893		12.9657	0.672991		12.9657	0.674003		12.9657	0.672468
13.0402	0.664984		13.0402	0.661274		13.0402	0.659068		13.0402	0.658566		13.0402	0.66897		13.0402	0.668293		13.0402	0.664963		13.0402	0.664457		13.0402	0.66701		13.0402	0.670934		13.0402	0.668331		13.0402	0.669087		13.0402	0.670853		13.0402	0.66287		13.0402	0.673112		13.0402	0.672673		13.0402	0.671172
13.1147	0.664879		13.1147	0.660615		13.1147	0.658632		13.1147	0.657259		13.1147	0.668201		13.1147	0.668386		13.1147	0.664524		13.1147	0.664158		13.1147	0.665953		13.1147	0.670145		13.1147	0.668312		13.1147	0.668996		13.1147	0.670171		13.1147	0.661801		13.1147	0.673321		13.1147	0.673015		13.1147	0.671198
13.1893	0.663989		13.1893	0.659633		13.1893	0.658289		13.1893	0.656603		13.1893	0.667849		13.1893	0.668496		13.1893	0.664464		13.1893	0.664192		13.1893	0.6665		13.1893	0.669802		13.1893	0.66848		13.1893	0.66819		13.1893	0.669591		13.1893	0.661527		13.1893	0.672709		13.1893	0.671547		13.1893	0.670568
13.2638	0.66409		13.2638	0.660211		13.2638	0.657633		13.2638	0.657537		13.2638	0.666958		13.2638	0.668638		13.2638	0.664132		13.2638	0.662853		13.2638	0.665684		13.2638	0.670106		13.2638	0.668484		13.2638	0.667875		13.2638	0.669452		13.2638	0.662516		13.2638	0.672075		13.2638	0.67159		13.2638	0.670464
13.3383	0.664384		13.3383	0.659612		13.3383	0.657548		13.3383	0.65657		13.3383	0.667015		13.3383	0.667443		13.3383	0.663474		13.3383	0.663999		13.3383	0.665255		13.3383	0.669196		13.3383	0.666975		13.3383	0.667814		13.3383	0.669339		13.3383	0.66109		13.3383	0.67205		13.3383	0.670902		13.3383	0.670153
13.4128	0.663521		13.4128	0.65843		13.4128	0.657738		13.4128	0.656464		13.4128	0.667814		13.4128	0.667254		13.4128	0.663488		13.4128	0.66402		13.4128	0.665216		13.4128	0.669978		13.4128	0.667254		13.4128	0.668443		13.4128	0.669229		13.4128	0.661754		13.4128	0.672077		13.4128	0.671141		13.4128	0.669601
13.4873	0.663151		13.4873	0.659507		13.4873	0.657203		13.4873	0.656683		13.4873	0.666538		13.4873	0.666426		13.4873	0.663515		13.4873	0.663458		13.4873	0.665097		13.4873	0.66889		13.4873	0.667265		13.4873	0.667899		13.4873	0.669766		13.4873	0.661793		13.4873	0.672395		13.4873	0.670292		13.4873	0.669206
13.5618	0.662986		13.5618	0.658606		13.5618	0.657089		13.5618	0.656374		13.5618	0.667216		13.5618	0.666482		13.5618	0.66285		13.5618	0.663437		13.5618	0.664837		13.5618	0.668627		13.5618	0.666018		13.5618	0.667422		13.5618	0.668557		13.5618	0.661604		13.5618	0.67026		13.5618	0.669419		13.5618	0.669621
13.6364	0.662361		13.6364	0.658113		13.6364	0.656262		13.6364	0.655371		13.6364	0.66585		13.6364	0.666626		13.6364	0.663403		13.6364	0.662551		13.6364	0.665142		13.6364	0.668098		13.6364	0.666681		13.6364	0.666379		13.6364	0.66853		13.6364	0.661467		13.6364	0.670573		13.6364	0.670212		13.6364	0.669014
13.7109	0.662154		13.7109	0.657781		13.7109	0.656261		13.7109	0.654747		13.7109	0.665692		13.7109	0.666873		13.7109	0.662352		13.7109	0.662466		13.7109	0.66434		13.7109	0.668149		13.7109	0.666662		13.7109	0.66818		13.7109	0.668712		13.7109	0.660887		13.7109	0.669451		13.7109	0.669037		13.7109	0.668107
13.7854	0.661445		13.7854	0.658246		13.7854	0.656657		13.7854	0.65474		13.7854	0.665984		13.7854	0.666376		13.7854	0.663048		13.7854	0.661847		13.7854	0.664648		13.7854	0.668379		13.7854	0.666579		13.7854	0.667248		13.7854	0.668285		13.7854	0.660407		13.7854	0.66918		13.7854	0.667857		13.7854	0.667763
13.8599	0.661543		13.8599	0.658016		13.8599	0.656401		13.8599	0.65553		13.8599	0.664926		13.8599	0.665972		13.8599	0.662534		13.8599	0.662282		13.8599	0.664828		13.8599	0.667812		13.8599	0.666704		13.8599	0.667004		13.8599	0.668333		13.8599	0.660971		13.8599	0.669131		13.8599	0.669117		13.8599	0.667813
13.9344	0.66205		13.9344	0.657654		13.9344	0.656378		13.9344	0.6551		13.9344	0.664804		13.9344	0.665626		13.9344	0.662267		13.9344	0.662705		13.9344	0.664568		13.9344	0.667931		13.9344	0.66534		13.9344	0.666781		13.9344	0.668179		13.9344	0.660724		13.9344	0.669688		13.9344	0.668048		13.9344	0.668092
14.0089	0.661706		14.0089	0.658095		14.0089	0.655916		14.0089	0.654729		14.0089	0.664725		14.0089	0.665373		14.0089	0.662022		14.0089	0.661825		14.0089	0.664158		14.0089	0.66786		14.0089	0.666125		14.0089	0.66588		14.0089	0.668449		14.0089	0.65979		14.0089	0.667872		14.0089	0.667979		14.0089	0.667812
14.0834	0.661032		14.0834	0.655477		14.0834	0.655742		14.0834	0.65348		14.0834	0.665314		14.0834	0.664984		14.0834	0.661774		14.0834	0.661773		14.0834	0.663646		14.0834	0.667444		14.0834	0.665932		14.0834	0.665665		14.0834	0.66834		14.0834	0.659601		14.0834	0.667881		14.0834	0.668868		14.0834	0.667056
14.158	0.660891		14.158	0.656057		14.158	0.655912		14.158	0.654493		14.158	0.664122		14.158	0.663905		14.158	0.661517		14.158	0.661734		14.158	0.662931		14.158	0.667183		14.158	0.66477		14.158	0.665878		14.158	0.667155		14.158	0.659053		14.158	0.667324		14.158	0.667866		14.158	0.666941
14.2325	0.661258		14.2325	0.656101		14.2325	0.655492		14.2325	0.653324		14.2325	0.663614		14.2325	0.664519		14.2325	0.66062		14.2325	0.661265		14.2325	0.66323		14.2325	0.66753		14.2325	0.664432		14.2325	0.664796		14.2325	0.666913		14.2325	0.658848		14.2325	0.668022		14.2325	0.667494		14.2325	0.666915
14.307	0.660275		14.307	0.655748		14.307	0.654559		14.307	0.654338		14.307	0.664396		14.307	0.664491		14.307	0.660854		14.307	0.661612		14.307	0.662777		14.307	0.666836		14.307	0.664094		14.307	0.665001		14.307	0.666946		14.307	0.658582		14.307	0.666393		14.307	0.666785		14.307	0.665815
14.3815	0.660683		14.3815	0.656321		14.3815	0.654624		14.3815	0.653547		14.3815	0.664052		14.3815	0.664495		14.3815	0.660066		14.3815	0.660976		14.3815	0.663612		14.3815	0.665925		14.3815	0.663251		14.3815	0.665442		14.3815	0.666167		14.3815	0.658395		14.3815	0.666059		14.3815	0.667231		14.3815	0.666145
14.456	0.660369		14.456	0.655276		14.456	0.655409		14.456	0.651894		14.456	0.664131		14.456	0.66442		14.456	0.66007		14.456	0.661951		14.456	0.663224		14.456	0.666305		14.456	0.663616		14.456	0.665151		14.456	0.666119		14.456	0.658268		14.456	0.66694		14.456	0.665941		14.456	0.666037
14.5305	0.659573		14.5305	0.656018		14.5305	0.654895		14.5305	0.652679		14.5305	0.662934		14.5305	0.663631		14.5305	0.65965		14.5305	0.660497		14.5305	0.663206		14.5305	0.665958		14.5305	0.663692		14.5305	0.664196		14.5305	0.665589		14.5305	0.657073		14.5305	0.666607		14.5305	0.665471		14.5305	0.665848
14.6051	0.659797		14.6051	0.655882		14.6051	0.653562		14.6051	0.652794		14.6051	0.663784		14.6051	0.663434		14.6051	0.660273		14.6051	0.660826		14.6051	0.662759		14.6051	0.665615		14.6051	0.663408		14.6051	0.664358		14.6051	0.66461		14.6051	0.657976		14.6051	0.666148		14.6051	0.665892		14.6051	0.665935
14.6796	0.65992		14.6796	0.655073		14.6796	0.654859		14.6796	0.653001		14.6796	0.663203		14.6796	0.663649		14.6796	0.659973		14.6796	0.660398		14.6796	0.662385		14.6796	0.665833		14.6796	0.662651		14.6796	0.663819		14.6796	0.665163		14.6796	0.657508		14.6796	0.665614		14.6796	0.665795		14.6796	0.665036
14.7541	0.658719		14.7541	0.655042		14.7541	0.654501		14.7541	0.652331		14.7541	0.66341		14.7541	0.66375		14.7541	0.658754		14.7541	0.659929		14.7541	0.662781		14.7541	0.665967		14.7541	0.662357		14.7541	0.664146		14.7541	0.665573		14.7541	0.65705		14.7541	0.666418		14.7541	0.665433		14.7541	0.664859
14.8286	0.659009		14.8286	0.655455		14.8286	0.653291		14.8286	0.65204		14.8286	0.662882		14.8286	0.663275		14.8286	0.659487		14.8286	0.660386		14.8286	0.661803		14.8286	0.665776		14.8286	0.66197		14.8286	0.664437		14.8286	0.664913		14.8286	0.656843		14.8286	0.665939		14.8286	0.664875		14.8286	0.664769
14.9031	0.658902		14.9031	0.654446		14.9031	0.653368		14.9031	0.652027		14.9031	0.663444		14.9031	0.663018		14.9031	0.658744		14.9031	0.66003		14.9031	0.661508		14.9031	0.665257		14.9031	0.662475		14.9031	0.662964		14.9031	0.665303		14.9031	0.65666		14.9031	0.665352		14.9031	0.664428		14.9031	0.664293
14.9776	0.658303		14.9776	0.654542		14.9776	0.653772		14.9776	0.6526		14.9776	0.663283		14.9776	0.662463		14.9776	0.657999		14.9776	0.659461		14.9776	0.661797		14.9776	0.665434		14.9776	0.661794		14.9776	0.663269		14.9776	0.665462		14.9776	0.656477		14.9776	0.665316		14.9776	0.66447		14.9776	0.664323
15.0522	0.658799		15.0522	0.654165		15.0522	0.653644		15.0522	0.651684		15.0522	0.662166		15.0522	0.662172		15.0522	0.658603		15.0522	0.659898		15.0522	0.66119		15.0522	0.664739		15.0522	0.661154		15.0522	0.663734		15.0522	0.665053		15.0522	0.655881		15.0522	0.664865		15.0522	0.664047		15.0522	0.663252
15.1267	0.65886		15.1267	0.653811		15.1267	0.65367		15.1267	0.65155		15.1267	0.662095		15.1267	0.662462		15.1267	0.657871		15.1267	0.659196		15.1267	0.660888		15.1267	0.664358		15.1267	0.661969		15.1267	0.663097		15.1267	0.664856		15.1267	0.656468		15.1267	0.664883		15.1267	0.664286		15.1267	0.664388
15.2012	0.658447		15.2012	0.653576		15.2012	0.652939		15.2012	0.651167		15.2012	0.661984		15.2012	0.662101		15.2012	0.657447		15.2012	0.659156		15.2012	0.661882		15.2012	0.665283		15.2012	0.661345		15.2012	0.663317		15.2012	0.664607		15.2012	0.656144		15.2012	0.664343		15.2012	0.663226		15.2012	0.664345
15.2757	0.658302		15.2757	0.652475		15.2757	0.652954		15.2757	0.651006		15.2757	0.661525		15.2757	0.661774		15.2757	0.657492		15.2757	0.658741		15.2757	0.660765		15.2757	0.664582		15.2757	0.661403		15.2757	0.663015		15.2757	0.664397		15.2757	0.655968		15.2757	0.664037		15.2757	0.662839		15.2757	0.662971
15.3502	0.657338		15.3502	0.653209		15.3502	0.652768		15.3502	0.651324		15.3502	0.662147		15.3502	0.66228		15.3502	0.658503		15.3502	0.659076		15.3502	0.661229		15.3502	0.664381		15.3502	0.660212		15.3502	0.662145		15.3502	0.664186		15.3502	0.656812		15.3502	0.663994		15.3502	0.662599		15.3502	0.663348
15.4247	0.65738		15.4247	0.65332		15.4247	0.653281		15.4247	0.650679		15.4247	0.661945		15.4247	0.661493		15.4247	0.657512		15.4247	0.65869		15.4247	0.660548		15.4247	0.66479		15.4247	0.660719		15.4247	0.663216		15.4247	0.664128		15.4247	0.655619		15.4247	0.662357		15.4247	0.662784		15.4247	0.662098
15.4992	0.656394		15.4992	0.65261		15.4992	0.651956		15.4992	0.650449		15.4992	0.661442		15.4992	0.661009		15.4992	0.657109		15.4992	0.658942		15.4992	0.660919		15.4992	0.664679		15.4992	0.660973		15.4992	0.66209		15.4992	0.663916		15.4992	0.655954		15.4992	0.662995		15.4992	0.662542		15.4992	0.662735
15.5738	0.656856		15.5738	0.652171		15.5738	0.652357		15.5738	0.650717		15.5738	0.661422		15.5738	0.661572		15.5738	0.657035		15.5738	0.658237		15.5738	0.660524		15.5738	0.664126		15.5738	0.660709		15.5738	0.662721		15.5738	0.664382		15.5738	0.655423		15.5738	0.663439		15.5738	0.662457		15.5738	0.662432
15.6483	0.656977		15.6483	0.652372		15.6483	0.651466		15.6483	0.650207		15.6483	0.66217		15.6483	0.660969		15.6483	0.65716		15.6483	0.658736		15.6483	0.660229		15.6483	0.663242		15.6483	0.661728		15.6483	0.66283		15.6483	0.664006		15.6483	0.655092		15.6483	0.662758		15.6483	0.662314		15.6483	0.66183
15.7228	0.655952		15.7228	0.652254		15.7228	0.651173		15.7228	0.649684		15.7228	0.662017		15.7228	0.660777		15.7228	0.657362		15.7228	0.658195		15.7228	0.660633		15.7228	0.663799		15.7228	0.660551		15.7228	0.662507		15.7228	0.664375		15.7228	0.654781		15.7228	0.662993		15.7228	0.661707		15.7228	0.662427
15.7973	0.656742		15.7973	0.652112		15.7973	0.6516		15.7973	0.649765		15.7973	0.660904		15.7973	0.661534		15.7973	0.657486		15.7973	0.657553		15.7973	0.660979		15.7973	0.663511		15.7973	0.659865		15.7973	0.66232		15.7973	0.663597		15.7973	0.654867		15.7973	0.662433		15.7973	0.661354		15.7973	0.662121
15.8718	0.656614		15.8718	0.651677		15.8718	0.651497		15.8718	0.649208		15.8718	0.661433		15.8718	0.660524		15.8718	0.656801		15.8718	0.658315		15.8718	0.660722		15.8718	0.663242		15.8718	0.660047		15.8718	0.661247		15.8718	0.6636		15.8718	0.654404		15.8718	0.662623		15.8718	0.660783		15.8718	0.660652
15.9463	0.6554		15.9463	0.650968		15.9463	0.65091		15.9463	0.64859		15.9463	0.661146		15.9463	0.660552		15.9463	0.656442		15.9463	0.658603		15.9463	0.660496		15.9463	0.663084		15.9463	0.660608		15.9463	0.66241		15.9463	0.663349		15.9463	0.654817		15.9463	0.661969		15.9463	0.66151		15.9463	0.66057
16.0209	0.657016		16.0209	0.651854		16.0209	0.650863		16.0209	0.649666		16.0209	0.66014		16.0209	0.65986		16.0209	0.656494		16.0209	0.658035		16.0209	0.659587		16.0209	0.66295		16.0209	0.659974		16.0209	0.661723		16.0209	0.663428		16.0209	0.654995		16.0209	0.661088		16.0209	0.660694		16.0209	0.660712
16.0954	0.656222		16.0954	0.650284		16.0954	0.651115		16.0954	0.648589		16.0954	0.660293		16.0954	0.660695		16.0954	0.65561		16.0954	0.657831		16.0954	0.660057		16.0954	0.663123		16.0954	0.659228		16.0954	0.661491		16.0954	0.663257		16.0954	0.653402		16.0954	0.661415		16.0954	0.660812		16.0954	0.660493
16.1699	0.655891		16.1699	0.651477		16.1699	0.65076		16.1699	0.649264		16.1699	0.660642		16.1699	0.660241		16.1699	0.655566		16.1699	0.657331		16.1699	0.658783		16.1699	0.66288		16.1699	0.65955		16.1699	0.661393		16.1699	0.662754		16.1699	0.653996		16.1699	0.66128		16.1699	0.660455		16.1699	0.660264
16.2444	0.656725		16.2444	0.650908		16.2444	0.65046		16.2444	0.649718		16.2444	0.660567		16.2444	0.660638		16.2444	0.655549		16.2444	0.656875		16.2444	0.6595		16.2444	0.663034		16.2444	0.65911		16.2444	0.661572		16.2444	0.662784		16.2444	0.653824		16.2444	0.661559		16.2444	0.659608		16.2444	0.659813
16.3189	0.655507		16.3189	0.650395		16.3189	0.651066		16.3189	0.64866		16.3189	0.65962		16.3189	0.659946		16.3189	0.655924		16.3189	0.657567		16.3189	0.659746		16.3189	0.662242		16.3189	0.658964		16.3189	0.661		16.3189	0.662179		16.3189	0.653292		16.3189	0.661388		16.3189	0.659918		16.3189	0.659845
16.3934	0.655332		16.3934	0.651212		16.3934	0.650774		16.3934	0.648967		16.3934	0.659507		16.3934	0.65944		16.3934	0.655482		16.3934	0.657245		16.3934	0.659617		16.3934	0.662808		16.3934	0.659131		16.3934	0.661435		16.3934	0.662585		16.3934	0.653878		16.3934	0.660525		16.3934	0.66012		16.3934	0.659073
16.4679	0.654812		16.4679	0.65064		16.4679	0.651195		16.4679	0.648527		16.4679	0.660066		16.4679	0.660026		16.4679	0.655045		16.4679	0.657231		16.4679	0.658684		16.4679	0.663182		16.4679	0.658562		16.4679	0.662091		16.4679	0.662496		16.4679	0.654406		16.4679	0.659875		16.4679	0.65906		16.4679	0.659403
16.5425	0.65502		16.5425	0.650303		16.5425	0.65043		16.5425	0.648506		16.5425	0.659265		16.5425	0.658736		16.5425	0.654952		16.5425	0.656297		16.5425	0.658264		16.5425	0.66273		16.5425	0.65881		16.5425	0.661897		16.5425	0.662761		16.5425	0.652877		16.5425	0.659909		16.5425	0.660859		16.5425	0.659707
16.617	0.655267		16.617	0.649403		16.617	0.649813		16.617	0.648205		16.617	0.659917		16.617	0.659692		16.617	0.654175		16.617	0.656564		16.617	0.658745		16.617	0.662442		16.617	0.658343		16.617	0.661055		16.617	0.662175		16.617	0.653205		16.617	0.659568		16.617	0.659281		16.617	0.6588
16.6915	0.6548		16.6915	0.649835		16.6915	0.649527		16.6915	0.647898		16.6915	0.659288		16.6915	0.658271		16.6915	0.654253		16.6915	0.656936		16.6915	0.658204		16.6915	0.662893		16.6915	0.658469		16.6915	0.660023		16.6915	0.66193		16.6915	0.653052		16.6915	0.659317		16.6915	0.65835		16.6915	0.658551
16.766	0.654435		16.766	0.649335		16.766	0.649328		16.766	0.648337		16.766	0.659181		16.766	0.659152		16.766	0.654447		16.766	0.657577		16.766	0.658572		16.766	0.662784		16.766	0.659795		16.766	0.660074		16.766	0.661431		16.766	0.653829		16.766	0.658318		16.766	0.658649		16.766	0.658059
16.8405	0.654813		16.8405	0.648698		16.8405	0.649054		16.8405	0.648227		16.8405	0.659214		16.8405	0.659754		16.8405	0.654798		16.8405	0.656961		16.8405	0.65782		16.8405	0.66251		16.8405	0.658002		16.8405	0.66039		16.8405	0.660585		16.8405	0.652661		16.8405	0.658916		16.8405	0.658576		16.8405	0.658452
16.915	0.65359		16.915	0.649073		16.915	0.649068		16.915	0.647829		16.915	0.658502		16.915	0.658749		16.915	0.653784		16.915	0.656624		16.915	0.657861		16.915	0.662112		16.915	0.658184		16.915	0.659486		16.915	0.661246		16.915	0.653494		16.915	0.658347		16.915	0.658105		16.915	0.65799
16.9896	0.654524		16.9896	0.648905		16.9896	0.649239		16.9896	0.647679		16.9896	0.65829		16.9896	0.659108		16.9896	0.653447		16.9896	0.656931		16.9896	0.657781		16.9896	0.663093		16.9896	0.658083		16.9896	0.660589		16.9896	0.661266		16.9896	0.652878		16.9896	0.658743		16.9896	0.658144		16.9896	0.658059
17.0641	0.653743		17.0641	0.649037		17.0641	0.648882		17.0641	0.647478		17.0641	0.657811		17.0641	0.659255		17.0641	0.653926		17.0641	0.656661		17.0641	0.658091		17.0641	0.662144		17.0641	0.657885		17.0641	0.66028		17.0641	0.661638		17.0641	0.653139		17.0641	0.658026		17.0641	0.658239		17.0641	0.658099
17.1386	0.654254		17.1386	0.648476		17.1386	0.649096		17.1386	0.647615		17.1386	0.658327		17.1386	0.659144		17.1386	0.653794		17.1386	0.656475		17.1386	0.657447		17.1386	0.661399		17.1386	0.657641		17.1386	0.660232		17.1386	0.661331		17.1386	0.65273		17.1386	0.657996		17.1386	0.656936		17.1386	0.658122
17.2131	0.653533		17.2131	0.648214		17.2131	0.648973		17.2131	0.64715		17.2131	0.658469		17.2131	0.65761		17.2131	0.65351		17.2131	0.657033		17.2131	0.657935		17.2131	0.6616		17.2131	0.658247		17.2131	0.660238		17.2131	0.660716		17.2131	0.651904		17.2131	0.657616		17.2131	0.657794		17.2131	0.656749
17.2876	0.653514		17.2876	0.648917		17.2876	0.647979		17.2876	0.647177		17.2876	0.658384		17.2876	0.658579		17.2876	0.653208		17.2876	0.655982		17.2876	0.658074		17.2876	0.661098		17.2876	0.657833		17.2876	0.660181		17.2876	0.661302		17.2876	0.65202		17.2876	0.657521		17.2876	0.656677		17.2876	0.657609
17.3621	0.653631		17.3621	0.64817		17.3621	0.648729		17.3621	0.647747		17.3621	0.658703		17.3621	0.658596		17.3621	0.653951		17.3621	0.656346		17.3621	0.65671		17.3621	0.661466		17.3621	0.657685		17.3621	0.659961		17.3621	0.661297		17.3621	0.651563		17.3621	0.658482		17.3621	0.657831		17.3621	0.657344
17.4366	0.652968		17.4366	0.647569		17.4366	0.648039		17.4366	0.647691		17.4366	0.658011		17.4366	0.65846		17.4366	0.653382		17.4366	0.655794		17.4366	0.65789		17.4366	0.660851		17.4366	0.658464		17.4366	0.660046		17.4366	0.661346		17.4366	0.652225		17.4366	0.657589		17.4366	0.65673		17.4366	0.656988
17.5112	0.653182		17.5112	0.648288		17.5112	0.648605		17.5112	0.646778		17.5112	0.657884		17.5112	0.657875		17.5112	0.653957		17.5112	0.655298		17.5112	0.657529		17.5112	0.660629		17.5112	0.657645		17.5112	0.659595		17.5112	0.661162		17.5112	0.651628		17.5112	0.657412		17.5112	0.656725		17.5112	0.65738
17.5857	0.652856		17.5857	0.647416		17.5857	0.648481		17.5857	0.646884		17.5857	0.657875		17.5857	0.658232		17.5857	0.652602		17.5857	0.65601		17.5857	0.657118		17.5857	0.661009		17.5857	0.657356		17.5857	0.660148		17.5857	0.66078		17.5857	0.651575		17.5857	0.657607		17.5857	0.656666		17.5857	0.657022
17.6602	0.653129		17.6602	0.647546		17.6602	0.647776		17.6602	0.646821		17.6602	0.657982		17.6602	0.657553		17.6602	0.652928		17.6602	0.655327		17.6602	0.656878		17.6602	0.66096		17.6602	0.657488		17.6602	0.659692		17.6602	0.660679		17.6602	0.65208		17.6602	0.656888		17.6602	0.656378		17.6602	0.656667
17.7347	0.652539		17.7347	0.647765		17.7347	0.647806		17.7347	0.646918		17.7347	0.657485		17.7347	0.658201		17.7347	0.653418		17.7347	0.655685		17.7347	0.656261		17.7347	0.660876		17.7347	0.656493		17.7347	0.659361		17.7347	0.660307		17.7347	0.652671		17.7347	0.656515		17.7347	0.656085		17.7347	0.656941
17.8092	0.652068		17.8092	0.647277		17.8092	0.648025		17.8092	0.646687		17.8092	0.65655		17.8092	0.658231		17.8092	0.652377		17.8092	0.655451		17.8092	0.657051		17.8092	0.660535		17.8092	0.656805		17.8092	0.658982		17.8092	0.660382		17.8092	0.651979		17.8092	0.657176		17.8092	0.655818		17.8092	0.65632
17.8837	0.652389		17.8837	0.64726		17.8837	0.647868		17.8837	0.646197		17.8837	0.657395		17.8837	0.65787		17.8837	0.653146		17.8837	0.655112		17.8837	0.656539		17.8837	0.660306		17.8837	0.656362		17.8837	0.658641		17.8837	0.660254		17.8837	0.651667		17.8837	0.656073		17.8837	0.655021		17.8837	0.656018
17.9583	0.651759		17.9583	0.64685		17.9583	0.647527		17.9583	0.64634		17.9583	0.65779		17.9583	0.657389		17.9583	0.652256		17.9583	0.655273		17.9583	0.65701		17.9583	0.660457		17.9583	0.656878		17.9583	0.658517		17.9583	0.660271		17.9583	0.651522		17.9583	0.656382		17.9583	0.655467		17.9583	0.656488
18.0328	0.651823		18.0328	0.647008		18.0328	0.647698		18.0328	0.645994		18.0328	0.657259		18.0328	0.657205		18.0328	0.652665		18.0328	0.654459		18.0328	0.656939		18.0328	0.660205		18.0328	0.655943		18.0328	0.657808		18.0328	0.660218		18.0328	0.651216		18.0328	0.656447		18.0328	0.654806		18.0328	0.656697
18.1073	0.653022		18.1073	0.64775		18.1073	0.647442		18.1073	0.645676		18.1073	0.656916		18.1073	0.657017		18.1073	0.652163		18.1073	0.653933		18.1073	0.656732		18.1073	0.66062		18.1073	0.656885		18.1073	0.658511		18.1073	0.659558		18.1073	0.651303		18.1073	0.65593		18.1073	0.654858		18.1073	0.656575
18.1818	0.651728		18.1818	0.647043		18.1818	0.646297		18.1818	0.646354		18.1818	0.65698		18.1818	0.656841		18.1818	0.652084		18.1818	0.655488		18.1818	0.656278		18.1818	0.660035		18.1818	0.657109		18.1818	0.657636		18.1818	0.659905		18.1818	0.651215		18.1818	0.655849		18.1818	0.654763		18.1818	0.655999
18.2563	0.651372		18.2563	0.646181		18.2563	0.64686		18.2563	0.645507		18.2563	0.657985		18.2563	0.656917		18.2563	0.651846		18.2563	0.654917		18.2563	0.65643		18.2563	0.65965		18.2563	0.656129		18.2563	0.658407		18.2563	0.660184		18.2563	0.651015		18.2563	0.65531		18.2563	0.654942		18.2563	0.655204
18.3308	0.651813		18.3308	0.646907		18.3308	0.64696		18.3308	0.644699		18.3308	0.65732		18.3308	0.657247		18.3308	0.651287		18.3308	0.654796		18.3308	0.655243		18.3308	0.659663		18.3308	0.656664		18.3308	0.658766		18.3308	0.659964		18.3308	0.650521		18.3308	0.654935		18.3308	0.654713		18.3308	0.655317
18.4054	0.651128		18.4054	0.646299		18.4054	0.646936		18.4054	0.645512		18.4054	0.656332		18.4054	0.65764		18.4054	0.651357		18.4054	0.654274		18.4054	0.656206		18.4054	0.659744		18.4054	0.656319		18.4054	0.657964		18.4054	0.658668		18.4054	0.652198		18.4054	0.655325		18.4054	0.654694		18.4054	0.65492
18.4799	0.651021		18.4799	0.646267		18.4799	0.646742		18.4799	0.645757		18.4799	0.657249		18.4799	0.657121		18.4799	0.65036		18.4799	0.654587		18.4799	0.655812		18.4799	0.659752		18.4799	0.656066		18.4799	0.658056		18.4799	0.658853		18.4799	0.650901		18.4799	0.654093		18.4799	0.654913		18.4799	0.65521
18.5544	0.650539		18.5544	0.646697		18.5544	0.646609		18.5544	0.645416		18.5544	0.657466		18.5544	0.65689		18.5544	0.650653		18.5544	0.654582		18.5544	0.655721		18.5544	0.65975		18.5544	0.656186		18.5544	0.658487		18.5544	0.658783		18.5544	0.651136		18.5544	0.654604		18.5544	0.654129		18.5544	0.6553
18.6289	0.650323		18.6289	0.646021		18.6289	0.646803		18.6289	0.645086		18.6289	0.656268		18.6289	0.656669		18.6289	0.650237		18.6289	0.654541		18.6289	0.655513		18.6289	0.659588		18.6289	0.655642		18.6289	0.657982		18.6289	0.659519		18.6289	0.65066		18.6289	0.65422		18.6289	0.653277		18.6289	0.655043
18.7034	0.650646		18.7034	0.646985		18.7034	0.646753		18.7034	0.645417		18.7034	0.656282		18.7034	0.656249		18.7034	0.650881		18.7034	0.653718		18.7034	0.655972		18.7034	0.659449		18.7034	0.656337		18.7034	0.65754		18.7034	0.659284		18.7034	0.650973		18.7034	0.653651		18.7034	0.654294		18.7034	0.654236
18.7779	0.650887		18.7779	0.646136		18.7779	0.646822		18.7779	0.644333		18.7779	0.656544		18.7779	0.656356		18.7779	0.650407		18.7779	0.654587		18.7779	0.656093		18.7779	0.659385		18.7779	0.654628		18.7779	0.658482		18.7779	0.659449		18.7779	0.650965		18.7779	0.654178		18.7779	0.653383		18.7779	0.654208
18.8524	0.651041		18.8524	0.646291		18.8524	0.64632		18.8524	0.644769		18.8524	0.656286		18.8524	0.656217		18.8524	0.650785		18.8524	0.653479		18.8524	0.655924		18.8524	0.659597		18.8524	0.655784		18.8524	0.65798		18.8524	0.659636		18.8524	0.650876		18.8524	0.654703		18.8524	0.65317		18.8524	0.654081
18.927	0.650183		18.927	0.646257		18.927	0.646228		18.927	0.644181		18.927	0.655925		18.927	0.65609		18.927	0.650314		18.927	0.65383		18.927	0.655255		18.927	0.659621		18.927	0.655441		18.927	0.658475		18.927	0.659298		18.927	0.650502		18.927	0.654519		18.927	0.653954		18.927	0.654281
19.0015	0.649568		19.0015	0.644677		19.0015	0.645672		19.0015	0.644209		19.0015	0.655346		19.0015	0.656249		19.0015	0.650443		19.0015	0.653494		19.0015	0.65608		19.0015	0.659835		19.0015	0.655385		19.0015	0.657717		19.0015	0.657988		19.0015	0.65082		19.0015	0.653856		19.0015	0.653862		19.0015	0.653776
19.076	0.650217		19.076	0.644984		19.076	0.646585		19.076	0.64513		19.076	0.657098		19.076	0.655721		19.076	0.650667		19.076	0.654703		19.076	0.656193		19.076	0.65957		19.076	0.656047		19.076	0.658387		19.076	0.658454		19.076	0.650613		19.076	0.653136		19.076	0.65364		19.076	0.65391
19.1505	0.649544		19.1505	0.644654		19.1505	0.645994		19.1505	0.644468		19.1505	0.655371		19.1505	0.655636		19.1505	0.650956		19.1505	0.653607		19.1505	0.654904		19.1505	0.658627		19.1505	0.655297		19.1505	0.657606		19.1505	0.659206		19.1505	0.651733		19.1505	0.653095		19.1505	0.653228		19.1505	0.652843
19.225	0.649369		19.225	0.645289		19.225	0.645572		19.225	0.644837		19.225	0.65593		19.225	0.655734		19.225	0.650453		19.225	0.653644		19.225	0.654537		19.225	0.659494		19.225	0.655436		19.225	0.656987		19.225	0.658093		19.225	0.650672		19.225	0.653383		19.225	0.652707		19.225	0.653446
19.2995	0.649074		19.2995	0.644774		19.2995	0.645273		19.2995	0.644965		19.2995	0.655732		19.2995	0.655191		19.2995	0.64995		19.2995	0.65409		19.2995	0.654589		19.2995	0.659354		19.2995	0.654589		19.2995	0.657035		19.2995	0.65896		19.2995	0.650189		19.2995	0.653644		19.2995	0.652783		19.2995	0.653361
19.3741	0.649454		19.3741	0.644503		19.3741	0.646061		19.3741	0.644728		19.3741	0.655757		19.3741	0.655108		19.3741	0.649983		19.3741	0.653893		19.3741	0.655377		19.3741	0.65856		19.3741	0.654864		19.3741	0.658003		19.3741	0.658968		19.3741	0.650224		19.3741	0.653728		19.3741	0.652261		19.3741	0.653375
19.4486	0.649958		19.4486	0.644223		19.4486	0.645334		19.4486	0.644392		19.4486	0.655168		19.4486	0.654865		19.4486	0.650765		19.4486	0.653781		19.4486	0.654863		19.4486	0.659229		19.4486	0.654072		19.4486	0.657214		19.4486	0.659422		19.4486	0.650627		19.4486	0.652846		19.4486	0.652457		19.4486	0.65297
19.5231	0.648597		19.5231	0.644658		19.5231	0.645988		19.5231	0.644489		19.5231	0.655542		19.5231	0.655424		19.5231	0.649771		19.5231	0.65352		19.5231	0.65457		19.5231	0.659411		19.5231	0.654697		19.5231	0.656967		19.5231	0.658914		19.5231	0.650274		19.5231	0.652429		19.5231	0.651854		19.5231	0.652341
19.5976	0.648201		19.5976	0.644305		19.5976	0.645328		19.5976	0.64419		19.5976	0.655024		19.5976	0.654661		19.5976	0.649151		19.5976	0.652993		19.5976	0.654619		19.5976	0.658843		19.5976	0.654629		19.5976	0.657313		19.5976	0.65918		19.5976	0.650557		19.5976	0.65249		19.5976	0.651449		19.5976	0.652865
19.6721	0.649158		19.6721	0.643955		19.6721	0.644883		19.6721	0.643392		19.6721	0.655468		19.6721	0.654604		19.6721	0.649123		19.6721	0.652823		19.6721	0.654589		19.6721	0.659185		19.6721	0.654689		19.6721	0.65732		19.6721	0.659207		19.6721	0.650334		19.6721	0.652544		19.6721	0.651484		19.6721	0.651618
19.7466	0.648222		19.7466	0.643953		19.7466	0.645156		19.7466	0.64425		19.7466	0.655921		19.7466	0.65511		19.7466	0.648796		19.7466	0.653734		19.7466	0.65309		19.7466	0.658931		19.7466	0.654298		19.7466	0.656733		19.7466	0.658966		19.7466	0.649605		19.7466	0.652048		19.7466	0.6512		19.7466	0.652304
19.8211	0.648646		19.8211	0.643668		19.8211	0.644905		19.8211	0.644015		19.8211	0.655		19.8211	0.654783		19.8211	0.64915		19.8211	0.653171		19.8211	0.653801		19.8211	0.658945		19.8211	0.654347		19.8211	0.656815		19.8211	0.658956		19.8211	0.64959		19.8211	0.651861		19.8211	0.651057		19.8211	0.651364
19.8957	0.648994		19.8957	0.643851		19.8957	0.644418		19.8957	0.644095		19.8957	0.65485		19.8957	0.655466		19.8957	0.65019		19.8957	0.652697		19.8957	0.654332		19.8957	0.658713		19.8957	0.654875		19.8957	0.656729		19.8957	0.658133		19.8957	0.64982		19.8957	0.651767		19.8957	0.652517		19.8957	0.651585
19.9702	0.648933		19.9702	0.644166		19.9702	0.644271		19.9702	0.643361		19.9702	0.654784		19.9702	0.654248		19.9702	0.649423		19.9702	0.653133		19.9702	0.653792		19.9702	0.65906		19.9702	0.654081		19.9702	0.656992		19.9702	0.658038		19.9702	0.648673		19.9702	0.651816		19.9702	0.651021		19.9702	0.652303
20.0447	0.648109		20.0447	0.643557		20.0447	0.644252		20.0447	0.643621		20.0447	0.654403		20.0447	0.655202		20.0447	0.648781		20.0447	0.652555		20.0447	0.653986		20.0447	0.658745		20.0447	0.654084		20.0447	0.65644		20.0447	0.658938		20.0447	0.649662		20.0447	0.65198		20.0447	0.651062		20.0447	0.65152
20.1192	0.648504		20.1192	0.643266		20.1192	0.644095		20.1192	0.643757		20.1192	0.655498		20.1192	0.654161		20.1192	0.648899		20.1192	0.653155		20.1192	0.654071		20.1192	0.65866		20.1192	0.654369		20.1192	0.656753		20.1192	0.657264		20.1192	0.649804		20.1192	0.651508		20.1192	0.651133		20.1192	0.651515
20.1937	0.648139		20.1937	0.643964		20.1937	0.644224		20.1937	0.643016		20.1937	0.653923		20.1937	0.654014		20.1937	0.649025		20.1937	0.652817		20.1937	0.654291		20.1937	0.657946		20.1937	0.653915		20.1937	0.657248		20.1937	0.657372		20.1937	0.650929		20.1937	0.651015		20.1937	0.650245		20.1937	0.65129
20.2682	0.648139		20.2682	0.643707		20.2682	0.643619		20.2682	0.643269		20.2682	0.655005		20.2682	0.653753		20.2682	0.648452		20.2682	0.653115		20.2682	0.65415		20.2682	0.659443		20.2682	0.654747		20.2682	0.656744		20.2682	0.657747		20.2682	0.649668		20.2682	0.650858		20.2682	0.650567		20.2682	0.651157
20.3428	0.647541		20.3428	0.643168		20.3428	0.643789		20.3428	0.643563		20.3428	0.65455		20.3428	0.653825		20.3428	0.649347		20.3428	0.653102		20.3428	0.653658		20.3428	0.658339		20.3428	0.654383		20.3428	0.657105		20.3428	0.657617		20.3428	0.649572		20.3428	0.651393		20.3428	0.650617		20.3428	0.651207
20.4173	0.647314		20.4173	0.64378		20.4173	0.644088		20.4173	0.643539		20.4173	0.654287		20.4173	0.654095		20.4173	0.649114		20.4173	0.651863		20.4173	0.654252		20.4173	0.658826		20.4173	0.654481		20.4173	0.656257		20.4173	0.658023		20.4173	0.649325		20.4173	0.651674		20.4173	0.650429		20.4173	0.651033
20.4918	0.647689		20.4918	0.642938		20.4918	0.644165		20.4918	0.642926		20.4918	0.654489		20.4918	0.653564		20.4918	0.648516		20.4918	0.652823		20.4918	0.653642		20.4918	0.658703		20.4918	0.654003		20.4918	0.655897		20.4918	0.657325		20.4918	0.648918		20.4918	0.651385		20.4918	0.650064		20.4918	0.651221
20.5663	0.64763		20.5663	0.642276		20.5663	0.643145		20.5663	0.643054		20.5663	0.654774		20.5663	0.654117		20.5663	0.648451		20.5663	0.652469		20.5663	0.653659		20.5663	0.65837		20.5663	0.653442		20.5663	0.656253		20.5663	0.656926		20.5663	0.649382		20.5663	0.650499		20.5663	0.649761		20.5663	0.651025
20.6408	0.647572		20.6408	0.642659		20.6408	0.643743		20.6408	0.642673		20.6408	0.654889		20.6408	0.654101		20.6408	0.6482		20.6408	0.652083		20.6408	0.653731		20.6408	0.658187		20.6408	0.653259		20.6408	0.656828		20.6408	0.657934		20.6408	0.649114		20.6408	0.650728		20.6408	0.64998		20.6408	0.650513
20.7153	0.647394		20.7153	0.641613		20.7153	0.644151		20.7153	0.642237		20.7153	0.654553		20.7153	0.654374		20.7153	0.648303		20.7153	0.652824		20.7153	0.653248		20.7153	0.657907		20.7153	0.653324		20.7153	0.657244		20.7153	0.658164		20.7153	0.649439		20.7153	0.650899		20.7153	0.649496		20.7153	0.650505
20.7899	0.647174		20.7899	0.642737		20.7899	0.643428		20.7899	0.642942		20.7899	0.65342		20.7899	0.653547		20.7899	0.648177		20.7899	0.652077		20.7899	0.653048		20.7899	0.658179		20.7899	0.653474		20.7899	0.656333		20.7899	0.657402		20.7899	0.648783		20.7899	0.649716		20.7899	0.649224		20.7899	0.650687
20.8644	0.646834		20.8644	0.641706		20.8644	0.642887		20.8644	0.642537		20.8644	0.654017		20.8644	0.653957		20.8644	0.647867		20.8644	0.652896		20.8644	0.653261		20.8644	0.65759		20.8644	0.652717		20.8644	0.655966		20.8644	0.657789		20.8644	0.648985		20.8644	0.650043		20.8644	0.649579		20.8644	0.650799
20.9389	0.647399		20.9389	0.642299		20.9389	0.643049		20.9389	0.642776		20.9389	0.653917		20.9389	0.652747		20.9389	0.648012		20.9389	0.651692		20.9389	0.652609		20.9389	0.657691		20.9389	0.653122		20.9389	0.656714		20.9389	0.657658		20.9389	0.648762		20.9389	0.649765		20.9389	0.649187		20.9389	0.650203
21.0134	0.656303		21.0134	0.65127		21.0134	0.654369		21.0134	0.650546		21.0134	0.662737		21.0134	0.662103		21.0134	0.655815		21.0134	0.660149		21.0134	0.662199		21.0134	0.667094		21.0134	0.662414		21.0134	0.665378		21.0134	0.666467		21.0134	0.657468		21.0134	0.65979		21.0134	0.657822		21.0134	0.657646
21.0879	0.683866		21.0879	0.677667		21.0879	0.679523		21.0879	0.67726		21.0879	0.690518		21.0879	0.688658		21.0879	0.682249		21.0879	0.687665		21.0879	0.689851		21.0879	0.69284		21.0879	0.689581		21.0879	0.691474		21.0879	0.692815		21.0879	0.683249		21.0879	0.686558		21.0879	0.685053		21.0879	0.684659
21.1624	0.698096		21.1624	0.692238		21.1624	0.694212		21.1624	0.691822		21.1624	0.703391		21.1624	0.702927		21.1624	0.697554		21.1624	0.702297		21.1624	0.704442		21.1624	0.70802		21.1624	0.702649		21.1624	0.704858		21.1624	0.706407		21.1624	0.697299		21.1624	0.700725		21.1624	0.699677		21.1624	0.699633
21.2369	0.709047		21.2369	0.702731		21.2369	0.704153		21.2369	0.702767		21.2369	0.714328		21.2369	0.712855		21.2369	0.706255		21.2369	0.712767		21.2369	0.714292		21.2369	0.718557		21.2369	0.713571		21.2369	0.714728		21.2369	0.716443		21.2369	0.708301		21.2369	0.710997		21.2369	0.708592		21.2369	0.70962
21.3115	0.717319		21.3115	0.710976		21.3115	0.712268		21.3115	0.710015		21.3115	0.72198		21.3115	0.721372		21.3115	0.715227		21.3115	0.720161		21.3115	0.722724		21.3115	0.725805		21.3115	0.721097		21.3115	0.722754		21.3115	0.725393		21.3115	0.715827		21.3115	0.719906		21.3115	0.716923		21.3115	0.718326
21.386	0.724391		21.386	0.71782		21.386	0.719285		21.386	0.717295		21.386	0.728583		21.386	0.728167		21.386	0.72229		21.386	0.72825		21.386	0.730029		21.386	0.733356		21.386	0.728035		21.386	0.731145		21.386	0.731754		21.386	0.72332		21.386	0.727154		21.386	0.724132		21.386	0.724773
21.4605	0.731087		21.4605	0.724441		21.4605	0.725413		21.4605	0.723583		21.4605	0.735151		21.4605	0.734164		21.4605	0.728462		21.4605	0.734826		21.4605	0.736585		21.4605	0.739086		21.4605	0.73483		21.4605	0.736633		21.4605	0.737994		21.4605	0.730073		21.4605	0.732463		21.4605	0.730823		21.4605	0.731231
21.535	0.736383		21.535	0.729937		21.535	0.730064		21.535	0.728691		21.535	0.741096		21.535	0.739607		21.535	0.733553		21.535	0.740319		21.535	0.742453		21.535	0.745207		21.535	0.740522		21.535	0.742161		21.535	0.744168		21.535	0.735238		21.535	0.738351		21.535	0.735644		21.535	0.736393
21.6095	0.741428		21.6095	0.735524		21.6095	0.735818		21.6095	0.734722		21.6095	0.745582		21.6095	0.74544		21.6095	0.740585		21.6095	0.745728		21.6095	0.748301		21.6095	0.751032		21.6095	0.745532		21.6095	0.746938		21.6095	0.74905		21.6095	0.740827		21.6095	0.744443		21.6095	0.741667		21.6095	0.742846
21.684	0.747362		21.684	0.740129		21.684	0.741637		21.684	0.739275		21.684	0.751396		21.684	0.749698		21.684	0.744571		21.684	0.749977		21.684	0.753545		21.684	0.756335		21.684	0.749864		21.684	0.751919		21.684	0.75401		21.684	0.745201		21.684	0.749359		21.684	0.746859		21.684	0.746969
21.7586	0.751922		21.7586	0.744786		21.7586	0.745056		21.7586	0.743073		21.7586	0.755438		21.7586	0.754501		21.7586	0.749115		21.7586	0.754775		21.7586	0.757461		21.7586	0.760815		21.7586	0.754661		21.7586	0.756657		21.7586	0.759067		21.7586	0.7495		21.7586	0.754464		21.7586	0.750698		21.7586	0.752086

## Sheet: SupplementaryFigure_5b
dmTANGO1 (30-139)
MST-Traces
Time [s]	Normalized Fluorescence [-]		Time [s]	Normalized Fluorescence [-]		Time [s]	Normalized Fluorescence [-]		Time [s]	Normalized Fluorescence [-]		Time [s]	Normalized Fluorescence [-]		Time [s]	Normalized Fluorescence [-]		Time [s]	Normalized Fluorescence [-]		Time [s]	Normalized Fluorescence [-]		Time [s]	Normalized Fluorescence [-]		Time [s]	Normalized Fluorescence [-]		Time [s]	Normalized Fluorescence [-]		Time [s]	Normalized Fluorescence [-]		Time [s]	Normalized Fluorescence [-]		Time [s]	Normalized Fluorescence [-]		Time [s]	Normalized Fluorescence [-]		Time [s]	Normalized Fluorescence [-]		Time [s]	Normalized Fluorescence [-]
-3.57675	0.998777		-3.57675	0.998895		-3.57675	0.999308		-3.57675	0.999697		-3.57675	0.999644		-3.57675	0.999984		-3.57675	0.99985		-3.57675	0.999894		-3.57675	1.00048		-3.57675	0.999648		-3.57675	0.999536		-3.57675	1.00012		-3.57675	0.998919		-3.57675	0.999496		-3.57675	0.99895		-3.57675	0.999855		-3.57675	1.0004
-3.50223	0.999938		-3.50223	1.00014		-3.50223	1.00002		-3.50223	0.999293		-3.50223	0.99969		-3.50223	0.999381		-3.50223	0.999984		-3.50223	0.999756		-3.50223	0.999717		-3.50223	0.999045		-3.50223	0.998543		-3.50223	0.999547		-3.50223	0.999749		-3.50223	0.9997		-3.50223	1.00116		-3.50223	0.9996		-3.50223	0.999675
-3.42772	0.999458		-3.42772	0.998624		-3.42772	0.999526		-3.42772	1.00007		-3.42772	0.999364		-3.42772	0.999658		-3.42772	0.999869		-3.42772	0.999834		-3.42772	0.999509		-3.42772	1.00007		-3.42772	0.99917		-3.42772	1.00031		-3.42772	0.998301		-3.42772	0.999931		-3.42772	1.00052		-3.42772	0.999155		-3.42772	0.999312
-3.3532	0.999483		-3.3532	0.999723		-3.3532	0.999991		-3.3532	0.999612		-3.3532	0.99932		-3.3532	0.998579		-3.3532	1.00011		-3.3532	0.999152		-3.3532	1.00004		-3.3532	0.999737		-3.3532	0.998337		-3.3532	0.999904		-3.3532	0.999806		-3.3532	1.00012		-3.3532	0.999832		-3.3532	0.999914		-3.3532	0.998306
-3.27869	0.999709		-3.27869	1.00019		-3.27869	0.998077		-3.27869	0.999168		-3.27869	0.999048		-3.27869	1.00001		-3.27869	0.999793		-3.27869	0.999697		-3.27869	0.998972		-3.27869	1.00018		-3.27869	0.999938		-3.27869	1.00006		-3.27869	0.999319		-3.27869	0.998733		-3.27869	0.999567		-3.27869	0.999135		-3.27869	0.999779
-3.20417	0.998257		-3.20417	0.999244		-3.20417	0.999152		-3.20417	0.999493		-3.20417	0.999314		-3.20417	0.999318		-3.20417	0.999248		-3.20417	0.999847		-3.20417	0.999545		-3.20417	0.999508		-3.20417	0.999202		-3.20417	0.999743		-3.20417	0.999534		-3.20417	0.999288		-3.20417	0.99912		-3.20417	0.999442		-3.20417	0.998576
-3.12966	1.00027		-3.12966	0.999831		-3.12966	0.99908		-3.12966	0.999697		-3.12966	0.999749		-3.12966	0.999354		-3.12966	0.998784		-3.12966	0.99976		-3.12966	0.999521		-3.12966	0.998863		-3.12966	1.00009		-3.12966	0.999166		-3.12966	0.999342		-3.12966	0.999216		-3.12966	0.998868		-3.12966	0.998424		-3.12966	0.998987
-3.05514	0.999467		-3.05514	0.998921		-3.05514	0.998432		-3.05514	0.998214		-3.05514	0.99914		-3.05514	0.999945		-3.05514	0.999234		-3.05514	0.998164		-3.05514	0.99847		-3.05514	0.999099		-3.05514	0.998819		-3.05514	0.998939		-3.05514	0.998576		-3.05514	0.998513		-3.05514	0.999788		-3.05514	0.998745		-3.05514	0.999211
-2.98062	0.998832		-2.98062	0.999341		-2.98062	0.999084		-2.98062	0.999671		-2.98062	0.998985		-2.98062	0.998898		-2.98062	0.998362		-2.98062	0.999218		-2.98062	0.998433		-2.98062	0.998782		-2.98062	0.999742		-2.98062	0.998813		-2.98062	0.998997		-2.98062	0.999131		-2.98062	0.999578		-2.98062	0.998427		-2.98062	0.998956
-2.90611	0.99863		-2.90611	0.99883		-2.90611	0.999793		-2.90611	0.998845		-2.90611	0.998803		-2.90611	0.999837		-2.90611	0.999184		-2.90611	0.998118		-2.90611	0.998486		-2.90611	0.999344		-2.90611	0.999717		-2.90611	0.998438		-2.90611	0.999731		-2.90611	0.999489		-2.90611	0.998988		-2.90611	0.998014		-2.90611	0.998511
-2.83159	0.998892		-2.83159	0.999443		-2.83159	0.998853		-2.83159	0.998161		-2.83159	0.999222		-2.83159	0.998951		-2.83159	0.999194		-2.83159	0.999181		-2.83159	0.999282		-2.83159	0.998548		-2.83159	0.99848		-2.83159	0.998295		-2.83159	0.998826		-2.83159	0.998949		-2.83159	0.998898		-2.83159	0.997835		-2.83159	0.999526
-2.75708	0.998396		-2.75708	0.998634		-2.75708	0.998983		-2.75708	0.997907		-2.75708	0.998206		-2.75708	0.998882		-2.75708	0.997194		-2.75708	0.998814		-2.75708	0.999111		-2.75708	0.998321		-2.75708	0.997853		-2.75708	0.998134		-2.75708	0.999324		-2.75708	0.998628		-2.75708	0.998397		-2.75708	0.999396		-2.75708	0.998815
-2.68256	0.998811		-2.68256	0.998722		-2.68256	0.998121		-2.68256	0.998159		-2.68256	0.998116		-2.68256	0.99902		-2.68256	0.9985		-2.68256	0.998011		-2.68256	0.999088		-2.68256	0.99886		-2.68256	0.998734		-2.68256	0.998968		-2.68256	0.997854		-2.68256	0.999291		-2.68256	0.998179		-2.68256	0.999167		-2.68256	0.998057
-2.60805	0.998075		-2.60805	0.998003		-2.60805	0.998466		-2.60805	0.998006		-2.60805	0.997782		-2.60805	0.997859		-2.60805	0.998331		-2.60805	0.998199		-2.60805	0.998928		-2.60805	0.998943		-2.60805	0.998938		-2.60805	0.998508		-2.60805	0.998424		-2.60805	0.997583		-2.60805	0.997802		-2.60805	0.998467		-2.60805	0.999881
-2.53353	0.997506		-2.53353	0.998005		-2.53353	0.99702		-2.53353	0.998289		-2.53353	0.997825		-2.53353	0.997707		-2.53353	0.998446		-2.53353	0.997426		-2.53353	0.998048		-2.53353	0.99886		-2.53353	0.998239		-2.53353	0.998443		-2.53353	0.998598		-2.53353	0.997952		-2.53353	0.998582		-2.53353	0.999533		-2.53353	0.998647
-2.45901	0.998546		-2.45901	0.998192		-2.45901	0.997983		-2.45901	0.997315		-2.45901	0.998717		-2.45901	0.997748		-2.45901	0.998246		-2.45901	0.998005		-2.45901	0.997957		-2.45901	0.998639		-2.45901	0.997797		-2.45901	0.998283		-2.45901	0.998659		-2.45901	0.998207		-2.45901	0.998259		-2.45901	0.99786		-2.45901	0.997797
-2.3845	0.997418		-2.3845	0.997454		-2.3845	0.998819		-2.3845	0.997927		-2.3845	0.997901		-2.3845	0.998174		-2.3845	0.997726		-2.3845	0.998614		-2.3845	0.997852		-2.3845	0.9975		-2.3845	0.998715		-2.3845	0.997916		-2.3845	0.997838		-2.3845	0.999882		-2.3845	0.998722		-2.3845	0.997443		-2.3845	0.998836
-2.30998	0.998237		-2.30998	0.997824		-2.30998	0.997975		-2.30998	0.99735		-2.30998	0.997897		-2.30998	0.997762		-2.30998	0.998038		-2.30998	0.997459		-2.30998	0.998172		-2.30998	0.998423		-2.30998	0.99784		-2.30998	0.997548		-2.30998	0.998218		-2.30998	0.999055		-2.30998	0.99736		-2.30998	0.998003		-2.30998	0.999238
-2.23547	0.998482		-2.23547	0.998588		-2.23547	0.998644		-2.23547	0.997286		-2.23547	0.997201		-2.23547	0.997327		-2.23547	0.997663		-2.23547	0.99754		-2.23547	0.997565		-2.23547	0.998356		-2.23547	0.998603		-2.23547	0.996647		-2.23547	0.998541		-2.23547	0.997547		-2.23547	0.998089		-2.23547	0.997431		-2.23547	0.998614
-2.16095	0.996428		-2.16095	0.997465		-2.16095	0.998009		-2.16095	0.997659		-2.16095	0.998569		-2.16095	0.997015		-2.16095	0.998038		-2.16095	0.997876		-2.16095	0.996767		-2.16095	0.99783		-2.16095	0.997394		-2.16095	0.997405		-2.16095	0.997741		-2.16095	0.998218		-2.16095	0.997397		-2.16095	0.997166		-2.16095	0.998203
-2.08644	0.997269		-2.08644	0.997083		-2.08644	0.997323		-2.08644	0.996455		-2.08644	0.997444		-2.08644	0.996543		-2.08644	0.996753		-2.08644	0.997166		-2.08644	0.996306		-2.08644	0.996942		-2.08644	0.997627		-2.08644	0.997885		-2.08644	0.998498		-2.08644	0.999478		-2.08644	0.996945		-2.08644	0.997785		-2.08644	0.996369
-2.01192	0.997431		-2.01192	0.996981		-2.01192	0.997207		-2.01192	0.99783		-2.01192	0.998381		-2.01192	0.997512		-2.01192	0.997091		-2.01192	0.996545		-2.01192	0.996713		-2.01192	0.996609		-2.01192	0.997237		-2.01192	0.997108		-2.01192	0.997688		-2.01192	0.997899		-2.01192	0.997374		-2.01192	0.996636		-2.01192	0.997839
-1.93741	0.997058		-1.93741	0.996414		-1.93741	0.998223		-1.93741	0.996226		-1.93741	0.997058		-1.93741	0.997559		-1.93741	0.997617		-1.93741	0.996586		-1.93741	0.996553		-1.93741	0.997179		-1.93741	0.996312		-1.93741	0.997569		-1.93741	0.996829		-1.93741	0.99714		-1.93741	0.998954		-1.93741	0.997084		-1.93741	0.99608
-1.86289	0.997253		-1.86289	0.99608		-1.86289	0.996837		-1.86289	0.997258		-1.86289	0.997203		-1.86289	0.996124		-1.86289	0.996251		-1.86289	0.99626		-1.86289	0.997628		-1.86289	0.997395		-1.86289	0.997667		-1.86289	0.996578		-1.86289	0.997154		-1.86289	0.997652		-1.86289	0.997685		-1.86289	0.997732		-1.86289	0.996543
-1.78837	0.997498		-1.78837	0.997048		-1.78837	0.996707		-1.78837	0.996792		-1.78837	0.997027		-1.78837	0.996368		-1.78837	0.997193		-1.78837	0.995941		-1.78837	0.995936		-1.78837	0.997317		-1.78837	0.998345		-1.78837	0.995603		-1.78837	0.99704		-1.78837	0.996659		-1.78837	0.998354		-1.78837	0.996427		-1.78837	0.99701
-1.71386	0.996956		-1.71386	0.997381		-1.71386	0.997278		-1.71386	0.99782		-1.71386	0.99681		-1.71386	0.996668		-1.71386	0.99682		-1.71386	0.996578		-1.71386	0.996877		-1.71386	0.998364		-1.71386	0.998147		-1.71386	0.996456		-1.71386	0.996139		-1.71386	0.998362		-1.71386	0.998839		-1.71386	0.995815		-1.71386	0.995373
-1.63934	0.996524		-1.63934	0.99665		-1.63934	0.996284		-1.63934	0.998434		-1.63934	0.995788		-1.63934	0.996572		-1.63934	0.99635		-1.63934	0.9961		-1.63934	0.995871		-1.63934	0.997101		-1.63934	0.99638		-1.63934	0.996104		-1.63934	0.996602		-1.63934	0.997083		-1.63934	0.997071		-1.63934	0.996102		-1.63934	0.996674
-1.56483	0.996279		-1.56483	0.996041		-1.56483	0.997266		-1.56483	0.996278		-1.56483	0.995513		-1.56483	0.996266		-1.56483	0.99634		-1.56483	0.996651		-1.56483	0.996571		-1.56483	0.998044		-1.56483	0.998025		-1.56483	0.997261		-1.56483	0.996207		-1.56483	0.997605		-1.56483	0.997038		-1.56483	0.996167		-1.56483	0.995023
-1.49031	0.997009		-1.49031	0.995701		-1.49031	0.996702		-1.49031	0.995714		-1.49031	0.995946		-1.49031	0.996267		-1.49031	0.996436		-1.49031	0.995472		-1.49031	0.99583		-1.49031	0.99822		-1.49031	0.99793		-1.49031	0.996664		-1.49031	0.997336		-1.49031	0.995735		-1.49031	0.997344		-1.49031	0.996469		-1.49031	0.995596
-1.4158	0.996019		-1.4158	0.996031		-1.4158	0.997261		-1.4158	0.995754		-1.4158	0.995532		-1.4158	0.996199		-1.4158	0.996512		-1.4158	0.995495		-1.4158	0.995747		-1.4158	0.99702		-1.4158	0.996738		-1.4158	0.997231		-1.4158	0.996496		-1.4158	0.997102		-1.4158	0.997605		-1.4158	0.997469		-1.4158	0.99535
-1.34128	0.995751		-1.34128	0.995535		-1.34128	0.997746		-1.34128	0.99652		-1.34128	0.996327		-1.34128	0.995678		-1.34128	0.996305		-1.34128	0.995877		-1.34128	0.995811		-1.34128	0.997061		-1.34128	0.996974		-1.34128	0.99702		-1.34128	0.996353		-1.34128	0.996565		-1.34128	0.996291		-1.34128	0.99608		-1.34128	0.996517
-1.26677	0.996317		-1.26677	0.996049		-1.26677	0.995716		-1.26677	0.995897		-1.26677	0.994876		-1.26677	0.995492		-1.26677	0.996452		-1.26677	0.994599		-1.26677	0.994949		-1.26677	0.998108		-1.26677	0.996614		-1.26677	0.996231		-1.26677	0.995679		-1.26677	0.996211		-1.26677	0.996052		-1.26677	0.99601		-1.26677	0.995863
-1.19225	0.995		-1.19225	0.99584		-1.19225	0.996184		-1.19225	0.995819		-1.19225	0.995188		-1.19225	0.995805		-1.19225	0.996559		-1.19225	0.994338		-1.19225	0.996045		-1.19225	0.99649		-1.19225	0.996088		-1.19225	0.995648		-1.19225	0.995867		-1.19225	0.995348		-1.19225	0.996463		-1.19225	0.995826		-1.19225	0.996102
-1.11773	0.995856		-1.11773	0.995485		-1.11773	0.996137		-1.11773	0.995906		-1.11773	0.996431		-1.11773	0.995281		-1.11773	0.996424		-1.11773	0.99505		-1.11773	0.99549		-1.11773	0.996157		-1.11773	0.995545		-1.11773	0.995129		-1.11773	0.99576		-1.11773	0.996087		-1.11773	0.997383		-1.11773	0.996442		-1.11773	0.996229
-1.04322	0.995399		-1.04322	0.996015		-1.04322	0.995894		-1.04322	0.994879		-1.04322	0.995817		-1.04322	0.995695		-1.04322	0.995645		-1.04322	0.99499		-1.04322	0.995352		-1.04322	0.99561		-1.04322	0.996332		-1.04322	0.995688		-1.04322	0.996457		-1.04322	0.996588		-1.04322	0.996681		-1.04322	0.99574		-1.04322	0.996518
-0.968703	0.995413		-0.968703	0.995474		-0.968703	0.994968		-0.968703	0.995334		-0.968703	0.995198		-0.968703	0.996135		-0.968703	0.995943		-0.968703	0.994972		-0.968703	0.994668		-0.968703	0.996472		-0.968703	0.995901		-0.968703	0.996931		-0.968703	0.995341		-0.968703	0.996882		-0.968703	0.996314		-0.968703	0.995668		-0.968703	0.996316
-0.894187	0.996683		-0.894187	0.995257		-0.894187	0.995889		-0.894187	0.994936		-0.894187	0.995637		-0.894187	0.99518		-0.894187	0.996287		-0.894187	0.994385		-0.894187	0.994739		-0.894187	0.996613		-0.894187	0.995924		-0.894187	0.994588		-0.894187	0.996595		-0.894187	0.996287		-0.894187	0.99614		-0.894187	0.995543		-0.894187	0.9963
-0.819672	0.995585		-0.819672	0.995815		-0.819672	0.996366		-0.819672	0.994431		-0.819672	0.995709		-0.819672	0.996049		-0.819672	0.994353		-0.819672	0.995131		-0.819672	0.994333		-0.819672	0.996336		-0.819672	0.995674		-0.819672	0.996389		-0.819672	0.9953		-0.819672	0.996395		-0.819672	0.995943		-0.819672	0.994698		-0.819672	0.995176
-0.745156	0.995728		-0.745156	0.994642		-0.745156	0.99571		-0.745156	0.993914		-0.745156	0.995801		-0.745156	0.996035		-0.745156	0.995077		-0.745156	0.995233		-0.745156	0.994928		-0.745156	0.995844		-0.745156	0.995267		-0.745156	0.995164		-0.745156	0.995945		-0.745156	0.99562		-0.745156	0.997046		-0.745156	0.995202		-0.745156	0.995104
-0.67064	0.994632		-0.67064	0.994324		-0.67064	0.995039		-0.67064	0.995878		-0.67064	0.995634		-0.67064	0.995817		-0.67064	0.995395		-0.67064	0.995263		-0.67064	0.99425		-0.67064	0.995735		-0.67064	0.995677		-0.67064	0.99536		-0.67064	0.995364		-0.67064	0.996404		-0.67064	0.995872		-0.67064	0.994657		-0.67064	0.995643
-0.596125	0.995514		-0.596125	0.994723		-0.596125	0.99399		-0.596125	0.994109		-0.596125	0.995315		-0.596125	0.995706		-0.596125	0.994866		-0.596125	0.994712		-0.596125	0.994456		-0.596125	0.995401		-0.596125	0.996123		-0.596125	0.995528		-0.596125	0.995065		-0.596125	0.995152		-0.596125	0.995382		-0.596125	0.994918		-0.596125	0.99502
-0.521609	0.994266		-0.521609	0.994507		-0.521609	0.994748		-0.521609	0.993639		-0.521609	0.994877		-0.521609	0.994603		-0.521609	0.995805		-0.521609	0.994948		-0.521609	0.995033		-0.521609	0.996578		-0.521609	0.995384		-0.521609	0.996043		-0.521609	0.994829		-0.521609	0.995177		-0.521609	0.994984		-0.521609	0.99431		-0.521609	0.995462
-0.447094	0.995377		-0.447094	0.993867		-0.447094	0.993545		-0.447094	0.994185		-0.447094	0.994965		-0.447094	0.993939		-0.447094	0.994706		-0.447094	0.994736		-0.447094	0.995131		-0.447094	0.99565		-0.447094	0.994707		-0.447094	0.995466		-0.447094	0.99529		-0.447094	0.995873		-0.447094	0.99673		-0.447094	0.994456		-0.447094	0.994881
-0.372578	0.994421		-0.372578	0.995146		-0.372578	0.994759		-0.372578	0.994504		-0.372578	0.995095		-0.372578	0.994034		-0.372578	0.995164		-0.372578	0.994467		-0.372578	0.994497		-0.372578	0.99484		-0.372578	0.995219		-0.372578	0.994222		-0.372578	0.994337		-0.372578	0.994993		-0.372578	0.995412		-0.372578	0.994593		-0.372578	0.995215
-0.298063	0.993798		-0.298063	0.994369		-0.298063	0.994538		-0.298063	0.993547		-0.298063	0.99433		-0.298063	0.994429		-0.298063	0.994479		-0.298063	0.993861		-0.298063	0.994329		-0.298063	0.994956		-0.298063	0.994462		-0.298063	0.994407		-0.298063	0.994386		-0.298063	0.995183		-0.298063	0.996617		-0.298063	0.993479		-0.298063	0.994057
-0.223547	0.994089		-0.223547	0.994888		-0.223547	0.994491		-0.223547	0.995061		-0.223547	0.993868		-0.223547	0.993704		-0.223547	0.994012		-0.223547	0.99333		-0.223547	0.994097		-0.223547	0.996093		-0.223547	0.994415		-0.223547	0.993794		-0.223547	0.993945		-0.223547	0.994915		-0.223547	0.994696		-0.223547	0.994114		-0.223547	0.994527
-0.149031	0.993696		-0.149031	0.994139		-0.149031	0.994465		-0.149031	0.993697		-0.149031	0.992854		-0.149031	0.994442		-0.149031	0.994739		-0.149031	0.993363		-0.149031	0.994135		-0.149031	0.995383		-0.149031	0.995472		-0.149031	0.994151		-0.149031	0.993238		-0.149031	0.99567		-0.149031	0.995299		-0.149031	0.994053		-0.149031	0.99363
-0.0745156	0.993395		-0.0745156	0.99399		-0.0745156	0.994598		-0.0745156	0.993593		-0.0745156	0.993474		-0.0745156	0.993148		-0.0745156	0.99393		-0.0745156	0.993183		-0.0745156	0.994363		-0.0745156	0.99404		-0.0745156	0.993488		-0.0745156	0.993687		-0.0745156	0.994569		-0.0745156	0.995716		-0.0745156	0.995133		-0.0745156	0.992885		-0.0745156	0.994015
0	0.991176		0	0.991775		0	0.991737		0	0.991006		0	0.991256		0	0.992596		0	0.991443		0	0.99193		0	0.992413		0	0.991957		0	0.990897		0	0.992697		0	0.992413		0	0.992735		0	0.993298		0	0.990763		0	0.991681
0.0745156	0.952634		0.0745156	0.952059		0.0745156	0.955251		0.0745156	0.954165		0.0745156	0.956421		0.0745156	0.956769		0.0745156	0.957458		0.0745156	0.956973		0.0745156	0.958684		0.0745156	0.956473		0.0745156	0.957246		0.0745156	0.959135		0.0745156	0.956734		0.0745156	0.958292		0.0745156	0.959181		0.0745156	0.953038		0.0745156	0.953368
0.149031	0.931826		0.149031	0.932237		0.149031	0.934773		0.149031	0.93399		0.149031	0.936758		0.149031	0.937445		0.149031	0.937988		0.149031	0.938119		0.149031	0.94086		0.149031	0.936447		0.149031	0.938094		0.149031	0.940448		0.149031	0.938572		0.149031	0.938878		0.149031	0.940319		0.149031	0.932314		0.149031	0.933112
0.223547	0.918542		0.223547	0.918665		0.223547	0.920803		0.223547	0.921146		0.223547	0.925107		0.223547	0.923763		0.223547	0.925197		0.223547	0.923813		0.223547	0.927827		0.223547	0.924158		0.223547	0.925921		0.223547	0.928685		0.223547	0.925611		0.223547	0.925033		0.223547	0.92792		0.223547	0.917992		0.223547	0.919848
0.298062	0.908458		0.298062	0.908615		0.298062	0.910761		0.298062	0.91004		0.298062	0.913104		0.298062	0.915241		0.298062	0.91597		0.298062	0.914977		0.298062	0.916486		0.298062	0.913462		0.298062	0.916895		0.298062	0.918884		0.298062	0.914441		0.298062	0.915556		0.298062	0.91828		0.298062	0.907594		0.298062	0.909561
0.372578	0.90022		0.372578	0.89939		0.372578	0.902178		0.372578	0.902216		0.372578	0.905721		0.372578	0.906606		0.372578	0.906393		0.372578	0.906396		0.372578	0.907395		0.372578	0.904398		0.372578	0.90741		0.372578	0.91119		0.372578	0.906353		0.372578	0.908266		0.372578	0.909851		0.372578	0.89955		0.372578	0.900371
0.447093	0.892643		0.447093	0.893183		0.447093	0.894341		0.447093	0.894271		0.447093	0.897589		0.447093	0.899566		0.447093	0.899718		0.447093	0.898627		0.447093	0.902428		0.447093	0.898034		0.447093	0.900934		0.447093	0.904006		0.447093	0.898665		0.447093	0.900908		0.447093	0.903516		0.447093	0.89165		0.447093	0.893421
0.521609	0.885598		0.521609	0.885738		0.521609	0.886208		0.521609	0.887857		0.521609	0.890559		0.521609	0.892068		0.521609	0.892251		0.521609	0.892002		0.521609	0.895481		0.521609	0.890986		0.521609	0.892832		0.521609	0.897131		0.521609	0.891841		0.521609	0.894478		0.521609	0.897215		0.521609	0.884466		0.521609	0.886843
0.596125	0.879497		0.596125	0.879217		0.596125	0.879954		0.596125	0.882077		0.596125	0.884423		0.596125	0.887567		0.596125	0.88636		0.596125	0.885579		0.596125	0.890342		0.596125	0.885257		0.596125	0.887207		0.596125	0.890661		0.596125	0.885019		0.596125	0.88859		0.596125	0.891138		0.596125	0.87851		0.596125	0.880119
0.67064	0.872372		0.67064	0.87422		0.67064	0.87382		0.67064	0.875442		0.67064	0.878532		0.67064	0.88096		0.67064	0.880311		0.67064	0.880029		0.67064	0.884863		0.67064	0.878945		0.67064	0.882693		0.67064	0.88511		0.67064	0.879416		0.67064	0.883303		0.67064	0.885738		0.67064	0.872903		0.67064	0.874018
0.745156	0.867786		0.745156	0.868162		0.745156	0.869125		0.745156	0.870706		0.745156	0.873819		0.745156	0.874813		0.745156	0.874908		0.745156	0.875169		0.745156	0.880783		0.745156	0.874006		0.745156	0.876821		0.745156	0.880315		0.745156	0.87391		0.745156	0.877347		0.745156	0.880098		0.745156	0.866779		0.745156	0.868612
0.819672	0.863124		0.819672	0.86471		0.819672	0.864141		0.819672	0.864405		0.819672	0.868755		0.819672	0.870621		0.819672	0.870629		0.819672	0.869873		0.819672	0.875049		0.819672	0.869054		0.819672	0.870856		0.819672	0.874553		0.819672	0.867949		0.819672	0.872342		0.819672	0.875277		0.819672	0.862049		0.819672	0.863738
0.894187	0.857859		0.894187	0.85931		0.894187	0.858998		0.894187	0.859376		0.894187	0.86387		0.894187	0.866612		0.894187	0.865491		0.894187	0.864422		0.894187	0.870378		0.894187	0.864395		0.894187	0.866696		0.894187	0.870231		0.894187	0.863779		0.894187	0.868035		0.894187	0.869904		0.894187	0.857597		0.894187	0.857926
0.968703	0.852724		0.968703	0.854728		0.968703	0.854235		0.968703	0.854341		0.968703	0.859304		0.968703	0.862271		0.968703	0.860547		0.968703	0.859868		0.968703	0.867545		0.968703	0.859721		0.968703	0.863036		0.968703	0.866158		0.968703	0.858535		0.968703	0.863313		0.968703	0.866004		0.968703	0.85242		0.968703	0.854387
1.04322	0.849364		1.04322	0.851658		1.04322	0.849061		1.04322	0.850327		1.04322	0.853455		1.04322	0.856912		1.04322	0.856441		1.04322	0.856059		1.04322	0.861446		1.04322	0.8552		1.04322	0.859005		1.04322	0.861606		1.04322	0.854101		1.04322	0.859117		1.04322	0.861936		1.04322	0.848318		1.04322	0.849101
1.11773	0.845626		1.11773	0.846759		1.11773	0.845678		1.11773	0.845505		1.11773	0.848915		1.11773	0.853626		1.11773	0.852423		1.11773	0.850942		1.11773	0.858221		1.11773	0.850815		1.11773	0.855053		1.11773	0.857373		1.11773	0.849354		1.11773	0.855162		1.11773	0.857681		1.11773	0.844338		1.11773	0.845694
1.19225	0.840258		1.19225	0.843628		1.19225	0.841273		1.19225	0.840195		1.19225	0.845273		1.19225	0.849011		1.19225	0.849537		1.19225	0.847198		1.19225	0.854326		1.19225	0.84776		1.19225	0.84945		1.19225	0.852545		1.19225	0.845982		1.19225	0.850928		1.19225	0.854722		1.19225	0.840681		1.19225	0.841655
1.26677	0.837437		1.26677	0.839488		1.26677	0.837707		1.26677	0.837768		1.26677	0.842239		1.26677	0.845883		1.26677	0.844975		1.26677	0.843509		1.26677	0.851144		1.26677	0.843777		1.26677	0.846496		1.26677	0.849044		1.26677	0.841221		1.26677	0.847538		1.26677	0.850756		1.26677	0.836256		1.26677	0.837321
1.34128	0.833385		1.34128	0.836337		1.34128	0.834222		1.34128	0.83335		1.34128	0.839463		1.34128	0.842335		1.34128	0.840407		1.34128	0.838856		1.34128	0.847747		1.34128	0.840309		1.34128	0.842921		1.34128	0.845961		1.34128	0.837463		1.34128	0.84444		1.34128	0.846642		1.34128	0.832776		1.34128	0.834944
1.4158	0.830762		1.4158	0.833107		1.4158	0.8298		1.4158	0.829872		1.4158	0.834745		1.4158	0.838823		1.4158	0.837924		1.4158	0.835229		1.4158	0.843115		1.4158	0.835865		1.4158	0.83946		1.4158	0.842824		1.4158	0.833642		1.4158	0.840318		1.4158	0.843045		1.4158	0.830876		1.4158	0.83074
1.49031	0.826234		1.49031	0.830557		1.49031	0.825653		1.49031	0.826018		1.49031	0.831077		1.49031	0.835127		1.49031	0.833925		1.49031	0.83323		1.49031	0.840022		1.49031	0.832768		1.49031	0.835952		1.49031	0.837895		1.49031	0.830078		1.49031	0.83686		1.49031	0.839155		1.49031	0.826603		1.49031	0.826497
1.56483	0.822651		1.56483	0.827114		1.56483	0.822312		1.56483	0.821777		1.56483	0.826735		1.56483	0.832193		1.56483	0.829136		1.56483	0.828562		1.56483	0.838078		1.56483	0.829937		1.56483	0.832051		1.56483	0.8354		1.56483	0.826333		1.56483	0.833821		1.56483	0.836658		1.56483	0.822088		1.56483	0.823666
1.63934	0.821455		1.63934	0.824077		1.63934	0.819059		1.63934	0.818935		1.63934	0.824146		1.63934	0.829264		1.63934	0.827498		1.63934	0.824371		1.63934	0.834758		1.63934	0.826957		1.63934	0.829948		1.63934	0.831647		1.63934	0.822607		1.63934	0.830439		1.63934	0.835562		1.63934	0.819118		1.63934	0.819674
1.71386	0.817123		1.71386	0.82188		1.71386	0.815202		1.71386	0.814803		1.71386	0.820689		1.71386	0.825422		1.71386	0.822328		1.71386	0.82127		1.71386	0.832106		1.71386	0.823764		1.71386	0.827062		1.71386	0.82934		1.71386	0.818439		1.71386	0.828462		1.71386	0.830344		1.71386	0.816091		1.71386	0.816772
1.78837	0.814363		1.78837	0.818134		1.78837	0.812062		1.78837	0.812467		1.78837	0.817239		1.78837	0.822474		1.78837	0.81971		1.78837	0.81781		1.78837	0.829353		1.78837	0.821273		1.78837	0.822912		1.78837	0.824934		1.78837	0.816646		1.78837	0.824015		1.78837	0.827246		1.78837	0.813254		1.78837	0.813494
1.86289	0.811608		1.86289	0.815885		1.86289	0.810057		1.86289	0.809063		1.86289	0.813752		1.86289	0.819442		1.86289	0.816737		1.86289	0.814889		1.86289	0.826094		1.86289	0.817323		1.86289	0.820723		1.86289	0.822418		1.86289	0.812382		1.86289	0.820918		1.86289	0.825078		1.86289	0.809973		1.86289	0.811451
1.93741	0.80893		1.93741	0.813254		1.93741	0.806722		1.93741	0.805391		1.93741	0.811172		1.93741	0.815852		1.93741	0.813038		1.93741	0.811206		1.93741	0.824322		1.93741	0.814708		1.93741	0.817983		1.93741	0.820125		1.93741	0.809749		1.93741	0.818657		1.93741	0.821853		1.93741	0.806677		1.93741	0.807999
2.01192	0.805617		2.01192	0.810157		2.01192	0.803706		2.01192	0.802452		2.01192	0.809069		2.01192	0.813323		2.01192	0.809842		2.01192	0.809117		2.01192	0.821672		2.01192	0.812866		2.01192	0.81467		2.01192	0.817408		2.01192	0.806223		2.01192	0.815669		2.01192	0.818832		2.01192	0.805043		2.01192	0.805844
2.08644	0.803671		2.08644	0.807763		2.08644	0.801215		2.08644	0.79924		2.08644	0.805463		2.08644	0.810334		2.08644	0.807503		2.08644	0.806292		2.08644	0.818072		2.08644	0.810074		2.08644	0.812295		2.08644	0.814659		2.08644	0.803096		2.08644	0.812607		2.08644	0.8167		2.08644	0.802079		2.08644	0.802432
2.16095	0.800736		2.16095	0.805478		2.16095	0.798224		2.16095	0.795981		2.16095	0.803231		2.16095	0.807583		2.16095	0.804337		2.16095	0.80253		2.16095	0.816212		2.16095	0.807095		2.16095	0.809108		2.16095	0.811805		2.16095	0.801095		2.16095	0.810043		2.16095	0.813501		2.16095	0.799469		2.16095	0.80028
2.23547	0.797727		2.23547	0.803047		2.23547	0.796389		2.23547	0.793698		2.23547	0.79909		2.23547	0.805464		2.23547	0.801347		2.23547	0.800485		2.23547	0.814045		2.23547	0.803573		2.23547	0.80615		2.23547	0.809475		2.23547	0.797974		2.23547	0.808326		2.23547	0.811327		2.23547	0.797102		2.23547	0.79735
2.30998	0.795704		2.30998	0.800976		2.30998	0.792819		2.30998	0.790803		2.30998	0.797274		2.30998	0.803538		2.30998	0.79992		2.30998	0.798346		2.30998	0.811797		2.30998	0.801359		2.30998	0.805157		2.30998	0.80575		2.30998	0.795081		2.30998	0.805673		2.30998	0.809673		2.30998	0.794377		2.30998	0.795213
2.3845	0.792704		2.3845	0.797985		2.3845	0.790474		2.3845	0.78765		2.3845	0.794956		2.3845	0.801761		2.3845	0.797142		2.3845	0.795314		2.3845	0.809299		2.3845	0.799453		2.3845	0.802108		2.3845	0.80403		2.3845	0.792003		2.3845	0.802752		2.3845	0.805013		2.3845	0.793151		2.3845	0.792792
2.45901	0.790768		2.45901	0.796109		2.45901	0.788		2.45901	0.784734		2.45901	0.791301		2.45901	0.797879		2.45901	0.794224		2.45901	0.792529		2.45901	0.806947		2.45901	0.796921		2.45901	0.799228		2.45901	0.800291		2.45901	0.789014		2.45901	0.800467		2.45901	0.804183		2.45901	0.790219		2.45901	0.789861
2.53353	0.789131		2.53353	0.793902		2.53353	0.785134		2.53353	0.782585		2.53353	0.789912		2.53353	0.796173		2.53353	0.791822		2.53353	0.790216		2.53353	0.805189		2.53353	0.794566		2.53353	0.796479		2.53353	0.800276		2.53353	0.785506		2.53353	0.798037		2.53353	0.802062		2.53353	0.786797		2.53353	0.787205
2.60805	0.786911		2.60805	0.792226		2.60805	0.783196		2.60805	0.780153		2.60805	0.787269		2.60805	0.793912		2.60805	0.788787		2.60805	0.787376		2.60805	0.803607		2.60805	0.791696		2.60805	0.794445		2.60805	0.796961		2.60805	0.784041		2.60805	0.795352		2.60805	0.79954		2.60805	0.784673		2.60805	0.785213
2.68256	0.784556		2.68256	0.789736		2.68256	0.780345		2.68256	0.776322		2.68256	0.785147		2.68256	0.792507		2.68256	0.785773		2.68256	0.785102		2.68256	0.800905		2.68256	0.789534		2.68256	0.791776		2.68256	0.794143		2.68256	0.780982		2.68256	0.794368		2.68256	0.796941		2.68256	0.782755		2.68256	0.781652
2.75708	0.781762		2.75708	0.787079		2.75708	0.777256		2.75708	0.774746		2.75708	0.783589		2.75708	0.79015		2.75708	0.784358		2.75708	0.782049		2.75708	0.799242		2.75708	0.787476		2.75708	0.789915		2.75708	0.792913		2.75708	0.778997		2.75708	0.791924		2.75708	0.794903		2.75708	0.780819		2.75708	0.780207
2.83159	0.779746		2.83159	0.785375		2.83159	0.775406		2.83159	0.773337		2.83159	0.780534		2.83159	0.787008		2.83159	0.781131		2.83159	0.779245		2.83159	0.796586		2.83159	0.784457		2.83159	0.788276		2.83159	0.790453		2.83159	0.775988		2.83159	0.789267		2.83159	0.793086		2.83159	0.77836		2.83159	0.778133
2.90611	0.777164		2.90611	0.781975		2.90611	0.77294		2.90611	0.770631		2.90611	0.777723		2.90611	0.785229		2.90611	0.778647		2.90611	0.778018		2.90611	0.794446		2.90611	0.782179		2.90611	0.785682		2.90611	0.786917		2.90611	0.77409		2.90611	0.787353		2.90611	0.79052		2.90611	0.776205		2.90611	0.776521
2.98062	0.775711		2.98062	0.781231		2.98062	0.771043		2.98062	0.76826		2.98062	0.776212		2.98062	0.783454		2.98062	0.776371		2.98062	0.775773		2.98062	0.793262		2.98062	0.781229		2.98062	0.783462		2.98062	0.78602		2.98062	0.772222		2.98062	0.785081		2.98062	0.78833		2.98062	0.774208		2.98062	0.773545
3.05514	0.773706		3.05514	0.778692		3.05514	0.768594		3.05514	0.765948		3.05514	0.773444		3.05514	0.781376		3.05514	0.774724		3.05514	0.773276		3.05514	0.790457		3.05514	0.779458		3.05514	0.781294		3.05514	0.783613		3.05514	0.769352		3.05514	0.783844		3.05514	0.7865		3.05514	0.77177		3.05514	0.771837
3.12966	0.772048		3.12966	0.776855		3.12966	0.766126		3.12966	0.764186		3.12966	0.771562		3.12966	0.77883		3.12966	0.772369		3.12966	0.771271		3.12966	0.788275		3.12966	0.777327		3.12966	0.779785		3.12966	0.781901		3.12966	0.766296		3.12966	0.782409		3.12966	0.785113		3.12966	0.77041		3.12966	0.769555
3.20417	0.769761		3.20417	0.775223		3.20417	0.764282		3.20417	0.761549		3.20417	0.768716		3.20417	0.776714		3.20417	0.771602		3.20417	0.76918		3.20417	0.786901		3.20417	0.774819		3.20417	0.77723		3.20417	0.780376		3.20417	0.765212		3.20417	0.779552		3.20417	0.78168		3.20417	0.768339		3.20417	0.767515
3.27869	0.768127		3.27869	0.773281		3.27869	0.761538		3.27869	0.758289		3.27869	0.766423		3.27869	0.775636		3.27869	0.769212		3.27869	0.766692		3.27869	0.785093		3.27869	0.773502		3.27869	0.775546		3.27869	0.77741		3.27869	0.762992		3.27869	0.77729		3.27869	0.77996		3.27869	0.766251		3.27869	0.766426
3.3532	0.766214		3.3532	0.772058		3.3532	0.760264		3.3532	0.756968		3.3532	0.764906		3.3532	0.773955		3.3532	0.766353		3.3532	0.765103		3.3532	0.783586		3.3532	0.770493		3.3532	0.773809		3.3532	0.77555		3.3532	0.761707		3.3532	0.774407		3.3532	0.779247		3.3532	0.763864		3.3532	0.764772
3.42772	0.764711		3.42772	0.770613		3.42772	0.757423		3.42772	0.754017		3.42772	0.763277		3.42772	0.771461		3.42772	0.763616		3.42772	0.763432		3.42772	0.781661		3.42772	0.768802		3.42772	0.771627		3.42772	0.77363		3.42772	0.759027		3.42772	0.773549		3.42772	0.777694		3.42772	0.761794		3.42772	0.762153
3.50223	0.763191		3.50223	0.767648		3.50223	0.755991		3.50223	0.752555		3.50223	0.761265		3.50223	0.769165		3.50223	0.761913		3.50223	0.760573		3.50223	0.779187		3.50223	0.767971		3.50223	0.769372		3.50223	0.77152		3.50223	0.757329		3.50223	0.772236		3.50223	0.776397		3.50223	0.760572		3.50223	0.761018
3.57675	0.761252		3.57675	0.76684		3.57675	0.752544		3.57675	0.750528		3.57675	0.760284		3.57675	0.768271		3.57675	0.760893		3.57675	0.759098		3.57675	0.777182		3.57675	0.764957		3.57675	0.769021		3.57675	0.769722		3.57675	0.754591		3.57675	0.770366		3.57675	0.772898		3.57675	0.758931		3.57675	0.75949
3.65126	0.759289		3.65126	0.765023		3.65126	0.751626		3.65126	0.748745		3.65126	0.758026		3.65126	0.765482		3.65126	0.758136		3.65126	0.757484		3.65126	0.776392		3.65126	0.76399		3.65126	0.766144		3.65126	0.767632		3.65126	0.752956		3.65126	0.767248		3.65126	0.770805		3.65126	0.756887		3.65126	0.757077
3.72578	0.756924		3.72578	0.763768		3.72578	0.749579		3.72578	0.74738		3.72578	0.756067		3.72578	0.764319		3.72578	0.756448		3.72578	0.755731		3.72578	0.774277		3.72578	0.762034		3.72578	0.765318		3.72578	0.766082		3.72578	0.750073		3.72578	0.768249		3.72578	0.770341		3.72578	0.755157		3.72578	0.754695
3.8003	0.755631		3.8003	0.76116		3.8003	0.747706		3.8003	0.745106		3.8003	0.754402		3.8003	0.762155		3.8003	0.754574		3.8003	0.753361		3.8003	0.772592		3.8003	0.760171		3.8003	0.761523		3.8003	0.764104		3.8003	0.748708		3.8003	0.764779		3.8003	0.767935		3.8003	0.754362		3.8003	0.752981
3.87481	0.754927		3.87481	0.759136		3.87481	0.745567		3.87481	0.743514		3.87481	0.752375		3.87481	0.761142		3.87481	0.752648		3.87481	0.752713		3.87481	0.771018		3.87481	0.757856		3.87481	0.760278		3.87481	0.762578		3.87481	0.746329		3.87481	0.763025		3.87481	0.766079		3.87481	0.752806		3.87481	0.75159
3.94933	0.753636		3.94933	0.758612		3.94933	0.743719		3.94933	0.741315		3.94933	0.750668		3.94933	0.758505		3.94933	0.751085		3.94933	0.750102		3.94933	0.768969		3.94933	0.756382		3.94933	0.758542		3.94933	0.7605		3.94933	0.744921		3.94933	0.760484		3.94933	0.764472		3.94933	0.750384		3.94933	0.750106
4.02384	0.751667		4.02384	0.756674		4.02384	0.74302		4.02384	0.739657		4.02384	0.749128		4.02384	0.757769		4.02384	0.749403		4.02384	0.748172		4.02384	0.768182		4.02384	0.755432		4.02384	0.756692		4.02384	0.75881		4.02384	0.743555		4.02384	0.75894		4.02384	0.762363		4.02384	0.749444		4.02384	0.748184
4.09836	0.750284		4.09836	0.754449		4.09836	0.741232		4.09836	0.737912		4.09836	0.747692		4.09836	0.756111		4.09836	0.74766		4.09836	0.746986		4.09836	0.766029		4.09836	0.753498		4.09836	0.755691		4.09836	0.757279		4.09836	0.742433		4.09836	0.756641		4.09836	0.760546		4.09836	0.747466		4.09836	0.746903
4.17287	0.748242		4.17287	0.754487		4.17287	0.73862		4.17287	0.736033		4.17287	0.745932		4.17287	0.753894		4.17287	0.745439		4.17287	0.745537		4.17287	0.764551		4.17287	0.752155		4.17287	0.754145		4.17287	0.754096		4.17287	0.740191		4.17287	0.755441		4.17287	0.759434		4.17287	0.747107		4.17287	0.745078
4.24739	0.746232		4.24739	0.752752		4.24739	0.736912		4.24739	0.733627		4.24739	0.743576		4.24739	0.752833		4.24739	0.744199		4.24739	0.744134		4.24739	0.762923		4.24739	0.749844		4.24739	0.751877		4.24739	0.753618		4.24739	0.737735		4.24739	0.754329		4.24739	0.758527		4.24739	0.745148		4.24739	0.743496
4.3219	0.744907		4.3219	0.751137		4.3219	0.735872		4.3219	0.733583		4.3219	0.742854		4.3219	0.750892		4.3219	0.741532		4.3219	0.740991		4.3219	0.761666		4.3219	0.748519		4.3219	0.751781		4.3219	0.752483		4.3219	0.737287		4.3219	0.752619		4.3219	0.756831		4.3219	0.744052		4.3219	0.742302
4.39642	0.743826		4.39642	0.749817		4.39642	0.734135		4.39642	0.731033		4.39642	0.741563		4.39642	0.749571		4.39642	0.740779		4.39642	0.740233		4.39642	0.760094		4.39642	0.747154		4.39642	0.749282		4.39642	0.750364		4.39642	0.73497		4.39642	0.751059		4.39642	0.754981		4.39642	0.743255		4.39642	0.741527
4.47094	0.741909		4.47094	0.749338		4.47094	0.732227		4.47094	0.729464		4.47094	0.739327		4.47094	0.748582		4.47094	0.740093		4.47094	0.738908		4.47094	0.759086		4.47094	0.745125		4.47094	0.747087		4.47094	0.748644		4.47094	0.733328		4.47094	0.749176		4.47094	0.753703		4.47094	0.741697		4.47094	0.739401
4.54545	0.740868		4.54545	0.747479		4.54545	0.730739		4.54545	0.72744		4.54545	0.737682		4.54545	0.74748		4.54545	0.737679		4.54545	0.737148		4.54545	0.75683		4.54545	0.74384		4.54545	0.745663		4.54545	0.747735		4.54545	0.7309		4.54545	0.746965		4.54545	0.752751		4.54545	0.739381		4.54545	0.737686
4.61997	0.74005		4.61997	0.744837		4.61997	0.729617		4.61997	0.725962		4.61997	0.735752		4.61997	0.745584		4.61997	0.736335		4.61997	0.73551		4.61997	0.756294		4.61997	0.743066		4.61997	0.744416		4.61997	0.746478		4.61997	0.730904		4.61997	0.747581		4.61997	0.751945		4.61997	0.738714		4.61997	0.736146
4.69448	0.738689		4.69448	0.743959		4.69448	0.728948		4.69448	0.724796		4.69448	0.734613		4.69448	0.743358		4.69448	0.734972		4.69448	0.73385		4.69448	0.754873		4.69448	0.740891		4.69448	0.743035		4.69448	0.744517		4.69448	0.72883		4.69448	0.744812		4.69448	0.749811		4.69448	0.737463		4.69448	0.734799
4.769	0.7372		4.769	0.742109		4.769	0.727025		4.769	0.723408		4.769	0.73325		4.769	0.742703		4.769	0.733681		4.769	0.733125		4.769	0.75266		4.769	0.740256		4.769	0.741548		4.769	0.742935		4.769	0.727479		4.769	0.743616		4.769	0.747903		4.769	0.735797		4.769	0.733858
4.84351	0.736332		4.84351	0.741101		4.84351	0.725682		4.84351	0.722239		4.84351	0.731213		4.84351	0.741331		4.84351	0.732084		4.84351	0.730878		4.84351	0.752222		4.84351	0.7384		4.84351	0.739969		4.84351	0.741449		4.84351	0.725817		4.84351	0.742414		4.84351	0.746382		4.84351	0.734617		4.84351	0.732963
4.91803	0.734013		4.91803	0.740393		4.91803	0.725559		4.91803	0.720238		4.91803	0.730714		4.91803	0.739998		4.91803	0.73097		4.91803	0.728149		4.91803	0.750105		4.91803	0.737437		4.91803	0.738405		4.91803	0.741408		4.91803	0.724866		4.91803	0.741396		4.91803	0.744765		4.91803	0.732471		4.91803	0.731067
4.99255	0.732568		4.99255	0.73771		4.99255	0.722735		4.99255	0.719815		4.99255	0.728955		4.99255	0.737814		4.99255	0.729297		4.99255	0.728113		4.99255	0.749024		4.99255	0.736312		4.99255	0.737507		4.99255	0.739555		4.99255	0.72314		4.99255	0.739531		4.99255	0.743646		4.99255	0.731579		4.99255	0.729123
5.06706	0.731879		5.06706	0.73744		5.06706	0.723055		5.06706	0.716953		5.06706	0.727842		5.06706	0.736392		5.06706	0.726841		5.06706	0.727337		5.06706	0.747939		5.06706	0.735032		5.06706	0.73664		5.06706	0.737779		5.06706	0.72203		5.06706	0.738185		5.06706	0.742816		5.06706	0.730116		5.06706	0.728484
5.14158	0.731102		5.14158	0.736453		5.14158	0.721329		5.14158	0.7158		5.14158	0.726205		5.14158	0.735485		5.14158	0.726703		5.14158	0.725352		5.14158	0.746953		5.14158	0.733095		5.14158	0.735549		5.14158	0.736046		5.14158	0.720429		5.14158	0.737074		5.14158	0.74066		5.14158	0.729255		5.14158	0.727693
5.21609	0.729326		5.21609	0.734483		5.21609	0.719559		5.21609	0.715547		5.21609	0.724441		5.21609	0.734932		5.21609	0.725592		5.21609	0.724404		5.21609	0.746278		5.21609	0.732191		5.21609	0.73322		5.21609	0.73477		5.21609	0.719271		5.21609	0.735816		5.21609	0.739672		5.21609	0.727379		5.21609	0.727349
5.29061	0.728072		5.29061	0.733626		5.29061	0.718387		5.29061	0.713759		5.29061	0.72413		5.29061	0.732548		5.29061	0.724706		5.29061	0.722666		5.29061	0.744103		5.29061	0.731485		5.29061	0.732961		5.29061	0.733979		5.29061	0.718442		5.29061	0.733944		5.29061	0.738469		5.29061	0.726666		5.29061	0.72568
5.36512	0.727284		5.36512	0.732684		5.36512	0.717603		5.36512	0.711448		5.36512	0.722351		5.36512	0.732211		5.36512	0.723575		5.36512	0.721411		5.36512	0.742452		5.36512	0.729823		5.36512	0.731882		5.36512	0.731458		5.36512	0.71626		5.36512	0.733031		5.36512	0.737536		5.36512	0.726084		5.36512	0.723633
5.43964	0.726546		5.43964	0.73109		5.43964	0.715795		5.43964	0.710631		5.43964	0.721477		5.43964	0.730816		5.43964	0.722262		5.43964	0.719819		5.43964	0.741555		5.43964	0.729898		5.43964	0.730905		5.43964	0.730095		5.43964	0.715551		5.43964	0.731277		5.43964	0.736064		5.43964	0.724281		5.43964	0.7224
5.51415	0.724363		5.51415	0.730151		5.51415	0.71472		5.51415	0.710617		5.51415	0.719733		5.51415	0.728499		5.51415	0.720382		5.51415	0.719161		5.51415	0.73956		5.51415	0.728114		5.51415	0.729185		5.51415	0.729448		5.51415	0.714133		5.51415	0.730592		5.51415	0.734762		5.51415	0.722373		5.51415	0.721691
5.58867	0.722972		5.58867	0.728223		5.58867	0.713866		5.58867	0.708289		5.58867	0.718553		5.58867	0.727787		5.58867	0.721034		5.58867	0.717926		5.58867	0.73858		5.58867	0.726901		5.58867	0.727257		5.58867	0.728027		5.58867	0.713648		5.58867	0.729651		5.58867	0.733984		5.58867	0.722328		5.58867	0.72065
5.66319	0.722563		5.66319	0.72706		5.66319	0.712946		5.66319	0.707332		5.66319	0.717854		5.66319	0.727797		5.66319	0.71876		5.66319	0.716934		5.66319	0.737714		5.66319	0.725302		5.66319	0.726365		5.66319	0.726863		5.66319	0.71266		5.66319	0.728665		5.66319	0.733109		5.66319	0.721323		5.66319	0.720508
5.7377	0.721459		5.7377	0.72678		5.7377	0.711495		5.7377	0.706377		5.7377	0.716656		5.7377	0.725605		5.7377	0.717713		5.7377	0.716121		5.7377	0.737128		5.7377	0.72513		5.7377	0.725928		5.7377	0.725058		5.7377	0.711004		5.7377	0.727056		5.7377	0.732289		5.7377	0.720658		5.7377	0.718359
5.81222	0.719932		5.81222	0.725202		5.81222	0.711228		5.81222	0.704079		5.81222	0.715945		5.81222	0.725061		5.81222	0.716193		5.81222	0.71487		5.81222	0.735026		5.81222	0.723345		5.81222	0.724413		5.81222	0.724518		5.81222	0.710027		5.81222	0.726321		5.81222	0.730582		5.81222	0.719113		5.81222	0.717037
5.88673	0.718802		5.88673	0.724376		5.88673	0.710076		5.88673	0.703572		5.88673	0.714262		5.88673	0.723456		5.88673	0.714655		5.88673	0.713394		5.88673	0.734229		5.88673	0.722579		5.88673	0.72415		5.88673	0.72296		5.88673	0.709499		5.88673	0.725295		5.88673	0.729636		5.88673	0.716937		5.88673	0.715892
5.96125	0.717548		5.96125	0.723503		5.96125	0.708803		5.96125	0.702255		5.96125	0.713263		5.96125	0.722634		5.96125	0.714896		5.96125	0.711578		5.96125	0.733217		5.96125	0.722084		5.96125	0.722755		5.96125	0.721481		5.96125	0.708658		5.96125	0.724561		5.96125	0.729232		5.96125	0.716544		5.96125	0.714574
6.03576	0.716557		6.03576	0.721326		6.03576	0.708077		6.03576	0.701369		6.03576	0.711319		6.03576	0.721284		6.03576	0.713447		6.03576	0.711306		6.03576	0.731969		6.03576	0.720318		6.03576	0.721306		6.03576	0.720264		6.03576	0.707157		6.03576	0.722906		6.03576	0.727356		6.03576	0.715276		6.03576	0.713845
6.11028	0.715471		6.11028	0.720606		6.11028	0.706923		6.11028	0.700684		6.11028	0.710456		6.11028	0.72016		6.11028	0.711556		6.11028	0.710087		6.11028	0.731913		6.11028	0.719917		6.11028	0.719807		6.11028	0.719446		6.11028	0.706886		6.11028	0.72282		6.11028	0.726584		6.11028	0.714523		6.11028	0.712558
6.18479	0.714578		6.18479	0.719541		6.18479	0.70555		6.18479	0.699294		6.18479	0.709891		6.18479	0.719675		6.18479	0.711937		6.18479	0.708589		6.18479	0.730731		6.18479	0.717662		6.18479	0.719048		6.18479	0.719586		6.18479	0.705001		6.18479	0.722516		6.18479	0.726117		6.18479	0.713396		6.18479	0.711905
6.25931	0.71421		6.25931	0.717963		6.25931	0.704573		6.25931	0.698538		6.25931	0.708731		6.25931	0.719241		6.25931	0.710984		6.25931	0.708082		6.25931	0.729368		6.25931	0.716409		6.25931	0.718342		6.25931	0.717147		6.25931	0.704007		6.25931	0.721166		6.25931	0.72388		6.25931	0.712402		6.25931	0.710774
6.33383	0.712338		6.33383	0.717815		6.33383	0.704627		6.33383	0.69718		6.33383	0.708118		6.33383	0.717995		6.33383	0.710071		6.33383	0.70626		6.33383	0.72841		6.33383	0.716356		6.33383	0.717498		6.33383	0.715852		6.33383	0.703306		6.33383	0.719611		6.33383	0.722991		6.33383	0.711609		6.33383	0.709358
6.40834	0.712086		6.40834	0.716347		6.40834	0.703893		6.40834	0.695523		6.40834	0.706826		6.40834	0.715959		6.40834	0.70776		6.40834	0.705721		6.40834	0.727626		6.40834	0.714961		6.40834	0.716198		6.40834	0.715846		6.40834	0.702155		6.40834	0.719397		6.40834	0.722743		6.40834	0.710706		6.40834	0.707909
6.48286	0.711214		6.48286	0.714798		6.48286	0.702631		6.48286	0.695031		6.48286	0.705513		6.48286	0.715318		6.48286	0.706919		6.48286	0.705162		6.48286	0.726337		6.48286	0.714097		6.48286	0.715388		6.48286	0.714106		6.48286	0.701671		6.48286	0.718531		6.48286	0.721945		6.48286	0.709561		6.48286	0.707841
6.55737	0.709725		6.55737	0.713277		6.55737	0.701281		6.55737	0.693683		6.55737	0.70564		6.55737	0.713945		6.55737	0.706562		6.55737	0.704776		6.55737	0.72573		6.55737	0.713725		6.55737	0.715126		6.55737	0.713722		6.55737	0.700916		6.55737	0.717857		6.55737	0.720461		6.55737	0.708332		6.55737	0.706813
6.63189	0.709489		6.63189	0.712404		6.63189	0.699694		6.63189	0.692266		6.63189	0.704422		6.63189	0.714058		6.63189	0.704955		6.63189	0.703075		6.63189	0.724595		6.63189	0.71169		6.63189	0.713423		6.63189	0.711448		6.63189	0.700504		6.63189	0.716631		6.63189	0.719387		6.63189	0.706928		6.63189	0.705565
6.7064	0.708294		6.7064	0.711974		6.7064	0.700383		6.7064	0.692119		6.7064	0.703215		6.7064	0.712754		6.7064	0.705388		6.7064	0.702721		6.7064	0.724196		6.7064	0.711352		6.7064	0.71212		6.7064	0.711488		6.7064	0.699159		6.7064	0.715498		6.7064	0.718054		6.7064	0.70661		6.7064	0.705027
6.78092	0.707754		6.78092	0.711427		6.78092	0.699316		6.78092	0.691243		6.78092	0.702067		6.78092	0.711895		6.78092	0.703527		6.78092	0.701965		6.78092	0.722459		6.78092	0.711224		6.78092	0.711749		6.78092	0.710358		6.78092	0.698783		6.78092	0.713661		6.78092	0.718698		6.78092	0.706062		6.78092	0.704136
6.85544	0.705977		6.85544	0.709963		6.85544	0.698759		6.85544	0.689859		6.85544	0.700557		6.85544	0.711351		6.85544	0.702677		6.85544	0.70091		6.85544	0.722452		6.85544	0.709783		6.85544	0.710633		6.85544	0.708886		6.85544	0.697714		6.85544	0.714338		6.85544	0.716902		6.85544	0.704753		6.85544	0.703822
6.92995	0.706094		6.92995	0.708838		6.92995	0.698055		6.92995	0.689218		6.92995	0.700618		6.92995	0.710271		6.92995	0.70212		6.92995	0.699356		6.92995	0.721666		6.92995	0.710519		6.92995	0.710329		6.92995	0.708297		6.92995	0.696656		6.92995	0.712259		6.92995	0.716361		6.92995	0.7043		6.92995	0.702392
7.00447	0.704842		7.00447	0.707671		7.00447	0.696709		7.00447	0.687981		7.00447	0.699641		7.00447	0.708659		7.00447	0.701052		7.00447	0.699287		7.00447	0.720611		7.00447	0.708316		7.00447	0.709897		7.00447	0.7072		7.00447	0.696399		7.00447	0.711973		7.00447	0.715262		7.00447	0.702724		7.00447	0.702723
7.07898	0.70402		7.07898	0.707759		7.07898	0.695873		7.07898	0.687659		7.07898	0.698859		7.07898	0.707523		7.07898	0.700886		7.07898	0.697906		7.07898	0.71889		7.07898	0.707973		7.07898	0.708498		7.07898	0.705741		7.07898	0.695469		7.07898	0.710667		7.07898	0.71524		7.07898	0.701746		7.07898	0.700493
7.1535	0.703117		7.1535	0.706025		7.1535	0.695108		7.1535	0.687149		7.1535	0.697402		7.1535	0.707897		7.1535	0.699613		7.1535	0.697117		7.1535	0.718398		7.1535	0.706587		7.1535	0.708212		7.1535	0.705045		7.1535	0.694508		7.1535	0.711032		7.1535	0.714446		7.1535	0.700748		7.1535	0.699404
7.22801	0.702899		7.22801	0.704759		7.22801	0.693609		7.22801	0.6859		7.22801	0.695845		7.22801	0.706434		7.22801	0.699663		7.22801	0.696505		7.22801	0.717927		7.22801	0.706389		7.22801	0.706603		7.22801	0.704289		7.22801	0.693344		7.22801	0.709602		7.22801	0.712465		7.22801	0.700561		7.22801	0.699726
7.30253	0.702001		7.30253	0.704225		7.30253	0.693462		7.30253	0.684967		7.30253	0.69582		7.30253	0.705907		7.30253	0.69833		7.30253	0.694997		7.30253	0.716747		7.30253	0.704897		7.30253	0.705919		7.30253	0.703829		7.30253	0.693496		7.30253	0.708196		7.30253	0.71143		7.30253	0.698498		7.30253	0.698443
7.37704	0.700489		7.37704	0.702752		7.37704	0.693668		7.37704	0.684437		7.37704	0.695872		7.37704	0.704675		7.37704	0.698445		7.37704	0.694778		7.37704	0.716114		7.37704	0.704602		7.37704	0.706469		7.37704	0.70253		7.37704	0.692404		7.37704	0.707534		7.37704	0.711029		7.37704	0.698686		7.37704	0.697224
7.45156	0.699618		7.45156	0.702202		7.45156	0.692299		7.45156	0.683825		7.45156	0.694139		7.45156	0.703584		7.45156	0.697196		7.45156	0.694577		7.45156	0.714845		7.45156	0.70315		7.45156	0.704005		7.45156	0.700799		7.45156	0.692176		7.45156	0.707512		7.45156	0.709376		7.45156	0.69766		7.45156	0.696419
7.52608	0.698832		7.52608	0.70095		7.52608	0.691542		7.52608	0.682542		7.52608	0.694031		7.52608	0.704094		7.52608	0.697299		7.52608	0.692855		7.52608	0.713905		7.52608	0.702883		7.52608	0.704068		7.52608	0.699815		7.52608	0.690721		7.52608	0.706267		7.52608	0.70979		7.52608	0.696864		7.52608	0.695767
7.60059	0.697455		7.60059	0.700063		7.60059	0.691191		7.60059	0.681907		7.60059	0.692624		7.60059	0.701599		7.60059	0.696259		7.60059	0.692211		7.60059	0.713042		7.60059	0.702248		7.60059	0.701927		7.60059	0.699777		7.60059	0.690501		7.60059	0.70616		7.60059	0.70882		7.60059	0.696378		7.60059	0.694763
7.67511	0.696747		7.67511	0.698992		7.67511	0.689435		7.67511	0.68081		7.67511	0.692678		7.67511	0.702128		7.67511	0.696289		7.67511	0.691262		7.67511	0.711806		7.67511	0.701518		7.67511	0.702357		7.67511	0.699163		7.67511	0.690215		7.67511	0.705086		7.67511	0.707968		7.67511	0.695859		7.67511	0.694086
7.74962	0.697265		7.74962	0.699577		7.74962	0.689401		7.74962	0.679454		7.74962	0.691152		7.74962	0.700052		7.74962	0.695146		7.74962	0.691702		7.74962	0.711999		7.74962	0.700348		7.74962	0.702094		7.74962	0.698481		7.74962	0.688411		7.74962	0.704833		7.74962	0.706926		7.74962	0.695028		7.74962	0.693087
7.82414	0.696255		7.82414	0.69852		7.82414	0.68819		7.82414	0.679599		7.82414	0.69002		7.82414	0.69998		7.82414	0.69417		7.82414	0.689512		7.82414	0.710909		7.82414	0.699531		7.82414	0.700741		7.82414	0.697685		7.82414	0.688981		7.82414	0.70405		7.82414	0.706016		7.82414	0.693087		7.82414	0.692808
7.89865	0.694996		7.89865	0.697749		7.89865	0.687411		7.89865	0.678451		7.89865	0.68997		7.89865	0.698944		7.89865	0.694094		7.89865	0.689943		7.89865	0.711474		7.89865	0.699612		7.89865	0.700601		7.89865	0.696139		7.89865	0.687399		7.89865	0.703343		7.89865	0.704743		7.89865	0.69336		7.89865	0.691831
7.97317	0.694539		7.97317	0.696505		7.97317	0.688012		7.97317	0.678602		7.97317	0.689396		7.97317	0.6982		7.97317	0.693591		7.97317	0.689347		7.97317	0.709953		7.97317	0.698649		7.97317	0.699778		7.97317	0.695145		7.97317	0.687044		7.97317	0.702471		7.97317	0.70477		7.97317	0.692517		7.97317	0.69088
8.04768	0.693246		8.04768	0.695655		8.04768	0.686535		8.04768	0.677595		8.04768	0.688547		8.04768	0.696596		8.04768	0.693101		8.04768	0.687799		8.04768	0.708578		8.04768	0.697861		8.04768	0.698511		8.04768	0.695328		8.04768	0.6861		8.04768	0.701776		8.04768	0.703952		8.04768	0.69154		8.04768	0.690471
8.1222	0.69386		8.1222	0.694421		8.1222	0.685513		8.1222	0.676279		8.1222	0.68906		8.1222	0.697331		8.1222	0.691649		8.1222	0.686925		8.1222	0.708596		8.1222	0.697681		8.1222	0.698299		8.1222	0.694162		8.1222	0.685818		8.1222	0.700488		8.1222	0.70403		8.1222	0.691202		8.1222	0.688948
8.19672	0.692798		8.19672	0.693782		8.19672	0.686128		8.19672	0.675998		8.19672	0.687731		8.19672	0.696574		8.19672	0.691445		8.19672	0.686644		8.19672	0.708217		8.19672	0.696653		8.19672	0.698096		8.19672	0.693003		8.19672	0.686234		8.19672	0.700401		8.19672	0.703213		8.19672	0.689461		8.19672	0.688891
8.27123	0.691268		8.27123	0.693445		8.27123	0.684437		8.27123	0.674734		8.27123	0.686222		8.27123	0.695589		8.27123	0.689982		8.27123	0.685422		8.27123	0.706223		8.27123	0.695512		8.27123	0.696615		8.27123	0.69298		8.27123	0.68529		8.27123	0.700384		8.27123	0.701994		8.27123	0.690252		8.27123	0.68833
8.34575	0.690634		8.34575	0.692812		8.34575	0.683601		8.34575	0.674368		8.34575	0.685522		8.34575	0.694852		8.34575	0.69035		8.34575	0.685841		8.34575	0.70612		8.34575	0.695442		8.34575	0.695795		8.34575	0.692608		8.34575	0.683351		8.34575	0.699287		8.34575	0.7014		8.34575	0.688683		8.34575	0.686995
8.42026	0.690491		8.42026	0.691496		8.42026	0.681921		8.42026	0.673715		8.42026	0.684948		8.42026	0.693962		8.42026	0.688838		8.42026	0.684794		8.42026	0.706452		8.42026	0.694696		8.42026	0.695265		8.42026	0.691858		8.42026	0.684551		8.42026	0.698974		8.42026	0.701192		8.42026	0.688693		8.42026	0.686469
8.49478	0.689322		8.49478	0.690962		8.49478	0.682878		8.49478	0.672623		8.49478	0.684159		8.49478	0.693514		8.49478	0.687882		8.49478	0.68372		8.49478	0.704912		8.49478	0.695045		8.49478	0.69542		8.49478	0.691389		8.49478	0.683229		8.49478	0.698614		8.49478	0.699772		8.49478	0.687699		8.49478	0.685744
8.56929	0.689015		8.56929	0.691007		8.56929	0.68187		8.56929	0.672559		8.56929	0.684684		8.56929	0.692323		8.56929	0.688178		8.56929	0.683145		8.56929	0.704538		8.56929	0.693588		8.56929	0.694385		8.56929	0.689905		8.56929	0.682643		8.56929	0.698264		8.56929	0.699667		8.56929	0.686441		8.56929	0.684998
8.64381	0.688094		8.64381	0.689079		8.64381	0.680289		8.64381	0.671804		8.64381	0.683639		8.64381	0.691952		8.64381	0.687725		8.64381	0.682954		8.64381	0.702593		8.64381	0.693015		8.64381	0.693971		8.64381	0.690285		8.64381	0.6821		8.64381	0.697546		8.64381	0.698789		8.64381	0.6863		8.64381	0.684431
8.71833	0.687941		8.71833	0.688272		8.71833	0.68054		8.71833	0.670435		8.71833	0.683097		8.71833	0.692129		8.71833	0.687015		8.71833	0.682955		8.71833	0.702884		8.71833	0.692809		8.71833	0.693705		8.71833	0.688728		8.71833	0.681094		8.71833	0.696873		8.71833	0.698726		8.71833	0.685704		8.71833	0.683076
8.79284	0.687608		8.79284	0.688739		8.79284	0.679689		8.79284	0.670465		8.79284	0.682075		8.79284	0.690621		8.79284	0.686947		8.79284	0.681201		8.79284	0.702071		8.79284	0.69264		8.79284	0.692263		8.79284	0.688476		8.79284	0.680469		8.79284	0.696171		8.79284	0.698009		8.79284	0.685726		8.79284	0.683052
8.86736	0.686172		8.86736	0.686558		8.86736	0.679303		8.86736	0.669685		8.86736	0.68178		8.86736	0.690031		8.86736	0.686361		8.86736	0.681601		8.86736	0.701569		8.86736	0.690779		8.86736	0.692765		8.86736	0.687727		8.86736	0.680667		8.86736	0.696124		8.86736	0.696897		8.86736	0.685104		8.86736	0.682039
8.94187	0.686308		8.94187	0.686034		8.94187	0.67804		8.94187	0.669561		8.94187	0.680816		8.94187	0.688801		8.94187	0.686636		8.94187	0.680384		8.94187	0.701009		8.94187	0.689867		8.94187	0.69287		8.94187	0.687645		8.94187	0.678759		8.94187	0.69498		8.94187	0.696225		8.94187	0.684524		8.94187	0.680861
9.01639	0.685044		9.01639	0.685252		9.01639	0.677502		9.01639	0.66861		9.01639	0.679451		9.01639	0.689112		9.01639	0.684735		9.01639	0.679793		9.01639	0.699545		9.01639	0.690267		9.01639	0.691233		9.01639	0.685763		9.01639	0.67923		9.01639	0.694617		9.01639	0.695953		9.01639	0.683522		9.01639	0.680204
9.0909	0.684943		9.0909	0.685391		9.0909	0.67686		9.0909	0.667858		9.0909	0.679224		9.0909	0.688323		9.0909	0.684407		9.0909	0.679733		9.0909	0.699542		9.0909	0.68992		9.0909	0.690658		9.0909	0.685378		9.0909	0.678498		9.0909	0.693917		9.0909	0.695508		9.0909	0.682999		9.0909	0.68044
9.16542	0.684499		9.16542	0.683755		9.16542	0.677234		9.16542	0.667243		9.16542	0.679358		9.16542	0.68712		9.16542	0.684457		9.16542	0.6788		9.16542	0.69883		9.16542	0.689359		9.16542	0.689435		9.16542	0.684076		9.16542	0.677906		9.16542	0.694139		9.16542	0.695396		9.16542	0.682754		9.16542	0.67991
9.23993	0.684414		9.23993	0.682934		9.23993	0.676299		9.23993	0.666555		9.23993	0.678273		9.23993	0.686404		9.23993	0.684159		9.23993	0.678867		9.23993	0.697194		9.23993	0.688348		9.23993	0.689824		9.23993	0.684741		9.23993	0.678709		9.23993	0.694123		9.23993	0.694371		9.23993	0.681624		9.23993	0.678422
9.31445	0.683863		9.31445	0.682534		9.31445	0.675578		9.31445	0.665888		9.31445	0.677414		9.31445	0.686821		9.31445	0.683582		9.31445	0.676804		9.31445	0.697896		9.31445	0.687393		9.31445	0.688969		9.31445	0.683769		9.31445	0.67751		9.31445	0.694012		9.31445	0.694172		9.31445	0.681473		9.31445	0.678979
9.38897	0.68313		9.38897	0.6811		9.38897	0.674582		9.38897	0.664852		9.38897	0.676235		9.38897	0.686165		9.38897	0.683193		9.38897	0.677171		9.38897	0.697095		9.38897	0.687346		9.38897	0.688169		9.38897	0.682774		9.38897	0.676487		9.38897	0.693147		9.38897	0.693773		9.38897	0.681378		9.38897	0.677041
9.46348	0.682448		9.46348	0.680893		9.46348	0.674841		9.46348	0.664254		9.46348	0.675847		9.46348	0.68631		9.46348	0.681874		9.46348	0.676414		9.46348	0.696924		9.46348	0.686781		9.46348	0.687954		9.46348	0.682696		9.46348	0.676451		9.46348	0.692294		9.46348	0.693106		9.46348	0.6797		9.46348	0.6771
9.538	0.681947		9.538	0.6801		9.538	0.67315		9.538	0.664038		9.538	0.675819		9.538	0.685396		9.538	0.682248		9.538	0.675815		9.538	0.696157		9.538	0.686963		9.538	0.687812		9.538	0.681991		9.538	0.675804		9.538	0.691628		9.538	0.692222		9.538	0.679986		9.538	0.67598
9.61251	0.681922		9.61251	0.679323		9.61251	0.672735		9.61251	0.66318		9.61251	0.675231		9.61251	0.68503		9.61251	0.681785		9.61251	0.675593		9.61251	0.695583		9.61251	0.686424		9.61251	0.686691		9.61251	0.680613		9.61251	0.675657		9.61251	0.692116		9.61251	0.691955		9.61251	0.679235		9.61251	0.675213
9.68703	0.68131		9.68703	0.679101		9.68703	0.672614		9.68703	0.662505		9.68703	0.675444		9.68703	0.684627		9.68703	0.681436		9.68703	0.675198		9.68703	0.695341		9.68703	0.68558		9.68703	0.686837		9.68703	0.681067		9.68703	0.675565		9.68703	0.691951		9.68703	0.691774		9.68703	0.678275		9.68703	0.674463
9.76154	0.680605		9.76154	0.678034		9.76154	0.671701		9.76154	0.662145		9.76154	0.674638		9.76154	0.683375		9.76154	0.680203		9.76154	0.674953		9.76154	0.693681		9.76154	0.684626		9.76154	0.68553		9.76154	0.67983		9.76154	0.67574		9.76154	0.690487		9.76154	0.69145		9.76154	0.678688		9.76154	0.67434
9.83606	0.680426		9.83606	0.67855		9.83606	0.671018		9.83606	0.661596		9.83606	0.672467		9.83606	0.683317		9.83606	0.680484		9.83606	0.673625		9.83606	0.693281		9.83606	0.683973		9.83606	0.685047		9.83606	0.679737		9.83606	0.675377		9.83606	0.689891		9.83606	0.690171		9.83606	0.677448		9.83606	0.673453
9.91057	0.679825		9.91057	0.677158		9.91057	0.670817		9.91057	0.661123		9.91057	0.673545		9.91057	0.682426		9.91057	0.68023		9.91057	0.673619		9.91057	0.693692		9.91057	0.683841		9.91057	0.68504		9.91057	0.679415		9.91057	0.673301		9.91057	0.689602		9.91057	0.689639		9.91057	0.676906		9.91057	0.672357
9.98509	0.679874		9.98509	0.676445		9.98509	0.670448		9.98509	0.659933		9.98509	0.672792		9.98509	0.681929		9.98509	0.6794		9.98509	0.67307		9.98509	0.692939		9.98509	0.683844		9.98509	0.683397		9.98509	0.678331		9.98509	0.67271		9.98509	0.689494		9.98509	0.690714		9.98509	0.676302		9.98509	0.673135
10.0596	0.678512		10.0596	0.675583		10.0596	0.669364		10.0596	0.66002		10.0596	0.672823		10.0596	0.680796		10.0596	0.679324		10.0596	0.673263		10.0596	0.692433		10.0596	0.682945		10.0596	0.684386		10.0596	0.678189		10.0596	0.673026		10.0596	0.688612		10.0596	0.688126		10.0596	0.674654		10.0596	0.67253
10.1341	0.678055		10.1341	0.674741		10.1341	0.667646		10.1341	0.660616		10.1341	0.672205		10.1341	0.681269		10.1341	0.678944		10.1341	0.672982		10.1341	0.691806		10.1341	0.681846		10.1341	0.682965		10.1341	0.677298		10.1341	0.672746		10.1341	0.688068		10.1341	0.688542		10.1341	0.675512		10.1341	0.671008
10.2086	0.678157		10.2086	0.674622		10.2086	0.667734		10.2086	0.659279		10.2086	0.672046		10.2086	0.680417		10.2086	0.677535		10.2086	0.671931		10.2086	0.691653		10.2086	0.681831		10.2086	0.683459		10.2086	0.677292		10.2086	0.672481		10.2086	0.687097		10.2086	0.687933		10.2086	0.674617		10.2086	0.670285
10.2832	0.678276		10.2832	0.674226		10.2832	0.668349		10.2832	0.658215		10.2832	0.671044		10.2832	0.680122		10.2832	0.677686		10.2832	0.671841		10.2832	0.691154		10.2832	0.682397		10.2832	0.68244		10.2832	0.676877		10.2832	0.672294		10.2832	0.68611		10.2832	0.68834		10.2832	0.67474		10.2832	0.670944
10.3577	0.676867		10.3577	0.673395		10.3577	0.666889		10.3577	0.657757		10.3577	0.670892		10.3577	0.679838		10.3577	0.676942		10.3577	0.672508		10.3577	0.689626		10.3577	0.682155		10.3577	0.681623		10.3577	0.676572		10.3577	0.671404		10.3577	0.685964		10.3577	0.687023		10.3577	0.674269		10.3577	0.670298
10.4322	0.676945		10.4322	0.672783		10.4322	0.667104		10.4322	0.657808		10.4322	0.669414		10.4322	0.679086		10.4322	0.676614		10.4322	0.670264		10.4322	0.689969		10.4322	0.680993		10.4322	0.681415		10.4322	0.6756		10.4322	0.671115		10.4322	0.686489		10.4322	0.687306		10.4322	0.673603		10.4322	0.669567
10.5067	0.67579		10.5067	0.671569		10.5067	0.665765		10.5067	0.657548		10.5067	0.669919		10.5067	0.679486		10.5067	0.677062		10.5067	0.670826		10.5067	0.690273		10.5067	0.680466		10.5067	0.682218		10.5067	0.676098		10.5067	0.670492		10.5067	0.685761		10.5067	0.686968		10.5067	0.672711		10.5067	0.66884
10.5812	0.675923		10.5812	0.671929		10.5812	0.665071		10.5812	0.657162		10.5812	0.669066		10.5812	0.678412		10.5812	0.67638		10.5812	0.670787		10.5812	0.688684		10.5812	0.68046		10.5812	0.681814		10.5812	0.675539		10.5812	0.671147		10.5812	0.685068		10.5812	0.68577		10.5812	0.672334		10.5812	0.669074
10.6557	0.675166		10.6557	0.671367		10.6557	0.664707		10.6557	0.656861		10.6557	0.669628		10.6557	0.678379		10.6557	0.675805		10.6557	0.669121		10.6557	0.687969		10.6557	0.680673		10.6557	0.680978		10.6557	0.673876		10.6557	0.670356		10.6557	0.684536		10.6557	0.685882		10.6557	0.671966		10.6557	0.667609
10.7302	0.675802		10.7302	0.670981		10.7302	0.663873		10.7302	0.655774		10.7302	0.668312		10.7302	0.677371		10.7302	0.676069		10.7302	0.668823		10.7302	0.688285		10.7302	0.679726		10.7302	0.680336		10.7302	0.673729		10.7302	0.669371		10.7302	0.684616		10.7302	0.685563		10.7302	0.671272		10.7302	0.666971
10.8048	0.674833		10.8048	0.67037		10.8048	0.663612		10.8048	0.655333		10.8048	0.668031		10.8048	0.676929		10.8048	0.676287		10.8048	0.668848		10.8048	0.687313		10.8048	0.679134		10.8048	0.67969		10.8048	0.673615		10.8048	0.669374		10.8048	0.683296		10.8048	0.684415		10.8048	0.671333		10.8048	0.667302
10.8793	0.674403		10.8793	0.670369		10.8793	0.663098		10.8793	0.655049		10.8793	0.668115		10.8793	0.676768		10.8793	0.67524		10.8793	0.668963		10.8793	0.687729		10.8793	0.678323		10.8793	0.68086		10.8793	0.674181		10.8793	0.66867		10.8793	0.684067		10.8793	0.684781		10.8793	0.671806		10.8793	0.665965
10.9538	0.673604		10.9538	0.669408		10.9538	0.66282		10.9538	0.653679		10.9538	0.667247		10.9538	0.676411		10.9538	0.675073		10.9538	0.668263		10.9538	0.686124		10.9538	0.678179		10.9538	0.67962		10.9538	0.673		10.9538	0.667305		10.9538	0.683624		10.9538	0.684136		10.9538	0.670825		10.9538	0.666585
11.0283	0.673734		11.0283	0.668537		11.0283	0.661813		11.0283	0.653589		11.0283	0.667423		11.0283	0.675608		11.0283	0.67434		11.0283	0.668431		11.0283	0.687059		11.0283	0.678216		11.0283	0.678574		11.0283	0.672857		11.0283	0.667635		11.0283	0.682618		11.0283	0.683255		11.0283	0.670099		11.0283	0.666112
11.1028	0.672632		11.1028	0.668103		11.1028	0.661406		11.1028	0.653234		11.1028	0.66606		11.1028	0.675356		11.1028	0.674141		11.1028	0.667467		11.1028	0.685871		11.1028	0.678062		11.1028	0.678238		11.1028	0.672259		11.1028	0.66683		11.1028	0.683359		11.1028	0.683706		11.1028	0.670004		11.1028	0.664977
11.1773	0.672511		11.1773	0.667668		11.1773	0.661541		11.1773	0.652865		11.1773	0.667048		11.1773	0.675136		11.1773	0.674163		11.1773	0.667643		11.1773	0.685336		11.1773	0.67728		11.1773	0.678226		11.1773	0.671908		11.1773	0.666508		11.1773	0.682867		11.1773	0.683093		11.1773	0.670117		11.1773	0.664769
11.2519	0.672766		11.2519	0.666257		11.2519	0.66064		11.2519	0.65264		11.2519	0.665797		11.2519	0.674566		11.2519	0.673231		11.2519	0.666629		11.2519	0.68573		11.2519	0.676978		11.2519	0.677965		11.2519	0.6711		11.2519	0.66676		11.2519	0.681965		11.2519	0.683499		11.2519	0.669967		11.2519	0.663775
11.3264	0.672355		11.3264	0.666156		11.3264	0.660934		11.3264	0.65197		11.3264	0.66544		11.3264	0.67382		11.3264	0.673548		11.3264	0.665983		11.3264	0.684441		11.3264	0.676743		11.3264	0.677361		11.3264	0.670084		11.3264	0.66619		11.3264	0.681847		11.3264	0.682208		11.3264	0.66966		11.3264	0.663457
11.4009	0.672153		11.4009	0.666085		11.4009	0.658771		11.4009	0.650951		11.4009	0.665553		11.4009	0.673712		11.4009	0.672842		11.4009	0.666663		11.4009	0.684591		11.4009	0.676152		11.4009	0.676707		11.4009	0.670331		11.4009	0.665994		11.4009	0.681539		11.4009	0.683105		11.4009	0.669222		11.4009	0.662787
11.4754	0.67111		11.4754	0.665342		11.4754	0.658817		11.4754	0.651207		11.4754	0.664365		11.4754	0.67367		11.4754	0.673009		11.4754	0.665921		11.4754	0.683019		11.4754	0.676668		11.4754	0.676289		11.4754	0.669999		11.4754	0.665483		11.4754	0.681962		11.4754	0.681647		11.4754	0.668194		11.4754	0.663325
11.5499	0.671232		11.5499	0.664497		11.5499	0.659033		11.5499	0.650346		11.5499	0.665327		11.5499	0.673217		11.5499	0.672394		11.5499	0.665677		11.5499	0.683455		11.5499	0.676033		11.5499	0.67696		11.5499	0.669845		11.5499	0.664598		11.5499	0.681111		11.5499	0.681693		11.5499	0.668271		11.5499	0.662329
11.6244	0.671436		11.6244	0.664746		11.6244	0.659088		11.6244	0.649334		11.6244	0.66457		11.6244	0.671777		11.6244	0.671928		11.6244	0.664674		11.6244	0.682926		11.6244	0.675475		11.6244	0.675672		11.6244	0.669513		11.6244	0.66433		11.6244	0.682029		11.6244	0.681714		11.6244	0.668026		11.6244	0.662239
11.6989	0.670599		11.6989	0.664065		11.6989	0.658647		11.6989	0.64965		11.6989	0.663638		11.6989	0.672416		11.6989	0.67183		11.6989	0.664541		11.6989	0.683415		11.6989	0.675482		11.6989	0.675356		11.6989	0.668609		11.6989	0.664937		11.6989	0.680733		11.6989	0.680938		11.6989	0.668453		11.6989	0.661583
11.7735	0.671094		11.7735	0.664389		11.7735	0.6575		11.7735	0.649012		11.7735	0.663794		11.7735	0.672237		11.7735	0.671184		11.7735	0.663532		11.7735	0.68231		11.7735	0.675433		11.7735	0.675875		11.7735	0.668027		11.7735	0.664593		11.7735	0.680516		11.7735	0.681014		11.7735	0.668095		11.7735	0.661422
11.848	0.670543		11.848	0.663861		11.848	0.657749		11.848	0.648801		11.848	0.662848		11.848	0.671307		11.848	0.671723		11.848	0.663955		11.848	0.682795		11.848	0.674731		11.848	0.67454		11.848	0.667315		11.848	0.664042		11.848	0.679964		11.848	0.680494		11.848	0.667028		11.848	0.661642
11.9225	0.668951		11.9225	0.662915		11.9225	0.656407		11.9225	0.648352		11.9225	0.662427		11.9225	0.671705		11.9225	0.670972		11.9225	0.664336		11.9225	0.681887		11.9225	0.67401		11.9225	0.674471		11.9225	0.667397		11.9225	0.662785		11.9225	0.67937		11.9225	0.680557		11.9225	0.666014		11.9225	0.660501
11.997	0.669328		11.997	0.663167		11.997	0.656209		11.997	0.64855		11.997	0.662755		11.997	0.671424		11.997	0.67083		11.997	0.663668		11.997	0.680918		11.997	0.674823		11.997	0.674062		11.997	0.667151		11.997	0.66295		11.997	0.679521		11.997	0.679699		11.997	0.667087		11.997	0.660698
12.0715	0.668996		12.0715	0.662052		12.0715	0.656472		12.0715	0.64699		12.0715	0.662062		12.0715	0.671233		12.0715	0.670774		12.0715	0.663295		12.0715	0.682143		12.0715	0.673467		12.0715	0.674018		12.0715	0.666532		12.0715	0.663966		12.0715	0.67916		12.0715	0.679351		12.0715	0.665433		12.0715	0.6597
12.146	0.668919		12.146	0.661975		12.146	0.654896		12.146	0.647337		12.146	0.661586		12.146	0.670364		12.146	0.670201		12.146	0.663838		12.146	0.681146		12.146	0.672606		12.146	0.673288		12.146	0.666828		12.146	0.663184		12.146	0.678673		12.146	0.679245		12.146	0.66551		12.146	0.659684
12.2206	0.667909		12.2206	0.662161		12.2206	0.65475		12.2206	0.646098		12.2206	0.661382		12.2206	0.670131		12.2206	0.670079		12.2206	0.663051		12.2206	0.680515		12.2206	0.673389		12.2206	0.673631		12.2206	0.66677		12.2206	0.663369		12.2206	0.678203		12.2206	0.679089		12.2206	0.665278		12.2206	0.659428
12.2951	0.667283		12.2951	0.66123		12.2951	0.654008		12.2951	0.646474		12.2951	0.66052		12.2951	0.669287		12.2951	0.670056		12.2951	0.662676		12.2951	0.680443		12.2951	0.671993		12.2951	0.672892		12.2951	0.665517		12.2951	0.662284		12.2951	0.677705		12.2951	0.679357		12.2951	0.664743		12.2951	0.659609
12.3696	0.667902		12.3696	0.661142		12.3696	0.653405		12.3696	0.645849		12.3696	0.660778		12.3696	0.669256		12.3696	0.669908		12.3696	0.662205		12.3696	0.680031		12.3696	0.672624		12.3696	0.671537		12.3696	0.665549		12.3696	0.66219		12.3696	0.676905		12.3696	0.678255		12.3696	0.66428		12.3696	0.657837
12.4441	0.667576		12.4441	0.661061		12.4441	0.653717		12.4441	0.645518		12.4441	0.660709		12.4441	0.669351		12.4441	0.669217		12.4441	0.662693		12.4441	0.680398		12.4441	0.673015		12.4441	0.672939		12.4441	0.66501		12.4441	0.662158		12.4441	0.678603		12.4441	0.677866		12.4441	0.664554		12.4441	0.657674
12.5186	0.667781		12.5186	0.660297		12.5186	0.653826		12.5186	0.646053		12.5186	0.660513		12.5186	0.669522		12.5186	0.669047		12.5186	0.662165		12.5186	0.678417		12.5186	0.672392		12.5186	0.672494		12.5186	0.665418		12.5186	0.661319		12.5186	0.675849		12.5186	0.678227		12.5186	0.663751		12.5186	0.657613
12.5931	0.666969		12.5931	0.660619		12.5931	0.652463		12.5931	0.645236		12.5931	0.659075		12.5931	0.667369		12.5931	0.669206		12.5931	0.661462		12.5931	0.679739		12.5931	0.671439		12.5931	0.672535		12.5931	0.663865		12.5931	0.6616		12.5931	0.677389		12.5931	0.677695		12.5931	0.663605		12.5931	0.657525
12.6677	0.667769		12.6677	0.65933		12.6677	0.652339		12.6677	0.644817		12.6677	0.65945		12.6677	0.668115		12.6677	0.668938		12.6677	0.662097		12.6677	0.679675		12.6677	0.671621		12.6677	0.671892		12.6677	0.664622		12.6677	0.661382		12.6677	0.676749		12.6677	0.676972		12.6677	0.663536		12.6677	0.65751
12.7422	0.665986		12.7422	0.659712		12.7422	0.651237		12.7422	0.644623		12.7422	0.659224		12.7422	0.667338		12.7422	0.668637		12.7422	0.661365		12.7422	0.678641		12.7422	0.670821		12.7422	0.671322		12.7422	0.663576		12.7422	0.661585		12.7422	0.676062		12.7422	0.677128		12.7422	0.663034		12.7422	0.65776
12.8167	0.667225		12.8167	0.659432		12.8167	0.651839		12.8167	0.644047		12.8167	0.658239		12.8167	0.667752		12.8167	0.667759		12.8167	0.661101		12.8167	0.679		12.8167	0.671016		12.8167	0.671154		12.8167	0.66442		12.8167	0.660859		12.8167	0.675817		12.8167	0.676739		12.8167	0.663598		12.8167	0.657186
12.8912	0.66551		12.8912	0.658069		12.8912	0.651822		12.8912	0.643651		12.8912	0.657681		12.8912	0.667863		12.8912	0.667		12.8912	0.660675		12.8912	0.678145		12.8912	0.670543		12.8912	0.670222		12.8912	0.663547		12.8912	0.660026		12.8912	0.67544		12.8912	0.676723		12.8912	0.662787		12.8912	0.656397
12.9657	0.665339		12.9657	0.658295		12.9657	0.650659		12.9657	0.643669		12.9657	0.657566		12.9657	0.66676		12.9657	0.668005		12.9657	0.661364		12.9657	0.678341		12.9657	0.66954		12.9657	0.669808		12.9657	0.662824		12.9657	0.660798		12.9657	0.67516		12.9657	0.676411		12.9657	0.663458		12.9657	0.656414
13.0402	0.665293		13.0402	0.657562		13.0402	0.650001		13.0402	0.643458		13.0402	0.657872		13.0402	0.665957		13.0402	0.666706		13.0402	0.66011		13.0402	0.677116		13.0402	0.669907		13.0402	0.670336		13.0402	0.663306		13.0402	0.66038		13.0402	0.675124		13.0402	0.676243		13.0402	0.662879		13.0402	0.655023
13.1147	0.665959		13.1147	0.657061		13.1147	0.64932		13.1147	0.642491		13.1147	0.656927		13.1147	0.666433		13.1147	0.666664		13.1147	0.659747		13.1147	0.676698		13.1147	0.669301		13.1147	0.670763		13.1147	0.662644		13.1147	0.660519		13.1147	0.67483		13.1147	0.675643		13.1147	0.66249		13.1147	0.655775
13.1893	0.664833		13.1893	0.656745		13.1893	0.649161		13.1893	0.642129		13.1893	0.656653		13.1893	0.666625		13.1893	0.666302		13.1893	0.660149		13.1893	0.677162		13.1893	0.66884		13.1893	0.670096		13.1893	0.663152		13.1893	0.659036		13.1893	0.674367		13.1893	0.6756		13.1893	0.662052		13.1893	0.655355
13.2638	0.665426		13.2638	0.656862		13.2638	0.649204		13.2638	0.641801		13.2638	0.656452		13.2638	0.665786		13.2638	0.666293		13.2638	0.659943		13.2638	0.676877		13.2638	0.669521		13.2638	0.670051		13.2638	0.662288		13.2638	0.658402		13.2638	0.675102		13.2638	0.674857		13.2638	0.662042		13.2638	0.655357
13.3383	0.665171		13.3383	0.657055		13.3383	0.64899		13.3383	0.641529		13.3383	0.655929		13.3383	0.665259		13.3383	0.666532		13.3383	0.658741		13.3383	0.67655		13.3383	0.668893		13.3383	0.669304		13.3383	0.66153		13.3383	0.659379		13.3383	0.674067		13.3383	0.674904		13.3383	0.661835		13.3383	0.655367
13.4128	0.66373		13.4128	0.655716		13.4128	0.647889		13.4128	0.640772		13.4128	0.656821		13.4128	0.665008		13.4128	0.66511		13.4128	0.658874		13.4128	0.675665		13.4128	0.668634		13.4128	0.669108		13.4128	0.661391		13.4128	0.658321		13.4128	0.674255		13.4128	0.674217		13.4128	0.661208		13.4128	0.655124
13.4873	0.663928		13.4873	0.655489		13.4873	0.647346		13.4873	0.640098		13.4873	0.654887		13.4873	0.665952		13.4873	0.666548		13.4873	0.658752		13.4873	0.675773		13.4873	0.668517		13.4873	0.668532		13.4873	0.661251		13.4873	0.659188		13.4873	0.67442		13.4873	0.675243		13.4873	0.660761		13.4873	0.653718
13.5618	0.664056		13.5618	0.655324		13.5618	0.647159		13.5618	0.639344		13.5618	0.655606		13.5618	0.664764		13.5618	0.665122		13.5618	0.658298		13.5618	0.675961		13.5618	0.668564		13.5618	0.668701		13.5618	0.660601		13.5618	0.658172		13.5618	0.674299		13.5618	0.674045		13.5618	0.660874		13.5618	0.65354
13.6364	0.664379		13.6364	0.655092		13.6364	0.646436		13.6364	0.639855		13.6364	0.655543		13.6364	0.664872		13.6364	0.665129		13.6364	0.658138		13.6364	0.675505		13.6364	0.667825		13.6364	0.668564		13.6364	0.660839		13.6364	0.657542		13.6364	0.67436		13.6364	0.673147		13.6364	0.660854		13.6364	0.653487
13.7109	0.664368		13.7109	0.655173		13.7109	0.646307		13.7109	0.640154		13.7109	0.655412		13.7109	0.663992		13.7109	0.664474		13.7109	0.657939		13.7109	0.675337		13.7109	0.666906		13.7109	0.66809		13.7109	0.660853		13.7109	0.657167		13.7109	0.673817		13.7109	0.673917		13.7109	0.66045		13.7109	0.654269
13.7854	0.663816		13.7854	0.653993		13.7854	0.64727		13.7854	0.638721		13.7854	0.654263		13.7854	0.664223		13.7854	0.66461		13.7854	0.657404		13.7854	0.675344		13.7854	0.666846		13.7854	0.66753		13.7854	0.66061		13.7854	0.657481		13.7854	0.673284		13.7854	0.673576		13.7854	0.660683		13.7854	0.652952
13.8599	0.663231		13.8599	0.655006		13.8599	0.646473		13.8599	0.639372		13.8599	0.654551		13.8599	0.664426		13.8599	0.665919		13.8599	0.658399		13.8599	0.673689		13.8599	0.667387		13.8599	0.668772		13.8599	0.659673		13.8599	0.657473		13.8599	0.672913		13.8599	0.672766		13.8599	0.660015		13.8599	0.652877
13.9344	0.662985		13.9344	0.653823		13.9344	0.646222		13.9344	0.638732		13.9344	0.654263		13.9344	0.664114		13.9344	0.665327		13.9344	0.658025		13.9344	0.674109		13.9344	0.667166		13.9344	0.668397		13.9344	0.65958		13.9344	0.656592		13.9344	0.673111		13.9344	0.67327		13.9344	0.660105		13.9344	0.653069
14.0089	0.662426		14.0089	0.654644		14.0089	0.645124		14.0089	0.637613		14.0089	0.654076		14.0089	0.66362		14.0089	0.664764		14.0089	0.65702		14.0089	0.674827		14.0089	0.666443		14.0089	0.667122		14.0089	0.659989		14.0089	0.656103		14.0089	0.672692		14.0089	0.672432		14.0089	0.659803		14.0089	0.653024
14.0834	0.66323		14.0834	0.653327		14.0834	0.646114		14.0834	0.637171		14.0834	0.652781		14.0834	0.663829		14.0834	0.664758		14.0834	0.656976		14.0834	0.673534		14.0834	0.666535		14.0834	0.666779		14.0834	0.659287		14.0834	0.655685		14.0834	0.67159		14.0834	0.672428		14.0834	0.659171		14.0834	0.652725
14.158	0.663324		14.158	0.652792		14.158	0.645017		14.158	0.637657		14.158	0.652684		14.158	0.66309		14.158	0.664408		14.158	0.65658		14.158	0.674244		14.158	0.666876		14.158	0.667372		14.158	0.659201		14.158	0.656576		14.158	0.671906		14.158	0.67217		14.158	0.659527		14.158	0.652002
14.2325	0.662155		14.2325	0.651774		14.2325	0.645231		14.2325	0.637321		14.2325	0.652794		14.2325	0.663306		14.2325	0.664226		14.2325	0.655922		14.2325	0.673645		14.2325	0.666229		14.2325	0.667308		14.2325	0.659495		14.2325	0.65507		14.2325	0.671304		14.2325	0.671417		14.2325	0.660044		14.2325	0.652375
14.307	0.662007		14.307	0.652884		14.307	0.644042		14.307	0.637152		14.307	0.651897		14.307	0.66244		14.307	0.664081		14.307	0.656497		14.307	0.672851		14.307	0.666058		14.307	0.666929		14.307	0.658748		14.307	0.655532		14.307	0.671276		14.307	0.67181		14.307	0.659766		14.307	0.652729
14.3815	0.662416		14.3815	0.652632		14.3815	0.643909		14.3815	0.637037		14.3815	0.652638		14.3815	0.662507		14.3815	0.663734		14.3815	0.656493		14.3815	0.672666		14.3815	0.665337		14.3815	0.666129		14.3815	0.657683		14.3815	0.655408		14.3815	0.671263		14.3815	0.672365		14.3815	0.659479		14.3815	0.652052
14.456	0.6628		14.456	0.65269		14.456	0.644252		14.456	0.636079		14.456	0.651579		14.456	0.662741		14.456	0.662394		14.456	0.65545		14.456	0.672348		14.456	0.66525		14.456	0.665818		14.456	0.658183		14.456	0.654627		14.456	0.670821		14.456	0.671077		14.456	0.659316		14.456	0.652044
14.5305	0.66231		14.5305	0.652123		14.5305	0.64322		14.5305	0.636087		14.5305	0.651845		14.5305	0.66179		14.5305	0.663145		14.5305	0.655527		14.5305	0.672009		14.5305	0.664831		14.5305	0.665486		14.5305	0.658795		14.5305	0.654618		14.5305	0.670616		14.5305	0.671398		14.5305	0.659685		14.5305	0.65197
14.6051	0.661909		14.6051	0.65128		14.6051	0.644025		14.6051	0.635345		14.6051	0.652028		14.6051	0.662363		14.6051	0.662823		14.6051	0.655547		14.6051	0.672139		14.6051	0.665275		14.6051	0.66595		14.6051	0.658654		14.6051	0.655059		14.6051	0.670113		14.6051	0.670309		14.6051	0.659568		14.6051	0.651718
14.6796	0.661464		14.6796	0.650979		14.6796	0.643533		14.6796	0.63494		14.6796	0.651517		14.6796	0.661602		14.6796	0.662596		14.6796	0.655483		14.6796	0.672184		14.6796	0.665734		14.6796	0.665553		14.6796	0.657036		14.6796	0.654242		14.6796	0.671081		14.6796	0.670603		14.6796	0.659421		14.6796	0.651245
14.7541	0.661637		14.7541	0.650902		14.7541	0.642836		14.7541	0.634484		14.7541	0.650145		14.7541	0.660996		14.7541	0.662831		14.7541	0.655216		14.7541	0.672221		14.7541	0.664715		14.7541	0.66554		14.7541	0.657873		14.7541	0.65501		14.7541	0.670422		14.7541	0.671016		14.7541	0.658707		14.7541	0.650927
14.8286	0.660984		14.8286	0.651088		14.8286	0.64281		14.8286	0.634541		14.8286	0.650286		14.8286	0.661854		14.8286	0.662579		14.8286	0.655158		14.8286	0.671973		14.8286	0.664742		14.8286	0.665097		14.8286	0.657281		14.8286	0.653897		14.8286	0.670579		14.8286	0.67116		14.8286	0.658409		14.8286	0.651031
14.9031	0.661566		14.9031	0.650455		14.9031	0.641997		14.9031	0.633435		14.9031	0.649621		14.9031	0.660663		14.9031	0.663002		14.9031	0.655359		14.9031	0.671718		14.9031	0.664717		14.9031	0.665344		14.9031	0.656938		14.9031	0.654793		14.9031	0.670762		14.9031	0.670509		14.9031	0.658629		14.9031	0.650784
14.9776	0.661856		14.9776	0.650634		14.9776	0.642057		14.9776	0.633527		14.9776	0.648757		14.9776	0.661232		14.9776	0.662305		14.9776	0.655067		14.9776	0.67201		14.9776	0.664281		14.9776	0.664527		14.9776	0.65625		14.9776	0.65394		14.9776	0.670259		14.9776	0.669772		14.9776	0.658255		14.9776	0.649806
15.0522	0.66108		15.0522	0.650321		15.0522	0.641373		15.0522	0.633765		15.0522	0.650018		15.0522	0.659679		15.0522	0.662883		15.0522	0.654562		15.0522	0.6721		15.0522	0.664866		15.0522	0.664356		15.0522	0.656301		15.0522	0.653363		15.0522	0.670022		15.0522	0.670292		15.0522	0.658683		15.0522	0.649929
15.1267	0.661038		15.1267	0.650445		15.1267	0.641148		15.1267	0.632948		15.1267	0.649218		15.1267	0.660405		15.1267	0.66237		15.1267	0.65451		15.1267	0.671917		15.1267	0.664092		15.1267	0.664936		15.1267	0.65712		15.1267	0.653101		15.1267	0.669709		15.1267	0.670099		15.1267	0.658071		15.1267	0.649947
15.2012	0.660786		15.2012	0.65062		15.2012	0.640967		15.2012	0.632787		15.2012	0.648792		15.2012	0.659765		15.2012	0.661163		15.2012	0.654528		15.2012	0.671227		15.2012	0.663876		15.2012	0.663843		15.2012	0.656288		15.2012	0.65231		15.2012	0.668834		15.2012	0.670199		15.2012	0.657808		15.2012	0.649704
15.2757	0.660439		15.2757	0.650294		15.2757	0.640959		15.2757	0.632317		15.2757	0.649126		15.2757	0.659695		15.2757	0.661283		15.2757	0.653403		15.2757	0.671457		15.2757	0.663887		15.2757	0.664259		15.2757	0.656121		15.2757	0.653098		15.2757	0.668225		15.2757	0.669898		15.2757	0.657234		15.2757	0.650017
15.3502	0.660832		15.3502	0.650165		15.3502	0.640546		15.3502	0.631731		15.3502	0.648066		15.3502	0.659279		15.3502	0.66106		15.3502	0.653607		15.3502	0.671038		15.3502	0.663362		15.3502	0.663699		15.3502	0.65686		15.3502	0.652197		15.3502	0.667878		15.3502	0.669446		15.3502	0.658355		15.3502	0.649166
15.4247	0.660729		15.4247	0.649706		15.4247	0.639787		15.4247	0.632558		15.4247	0.64782		15.4247	0.660137		15.4247	0.660764		15.4247	0.653402		15.4247	0.670733		15.4247	0.663169		15.4247	0.664754		15.4247	0.6558		15.4247	0.652882		15.4247	0.669208		15.4247	0.669409		15.4247	0.658113		15.4247	0.648471
15.4992	0.660033		15.4992	0.648945		15.4992	0.639965		15.4992	0.631074		15.4992	0.648719		15.4992	0.65962		15.4992	0.660697		15.4992	0.653188		15.4992	0.671108		15.4992	0.663301		15.4992	0.663674		15.4992	0.656616		15.4992	0.651962		15.4992	0.668548		15.4992	0.668906		15.4992	0.657833		15.4992	0.648367
15.5738	0.659733		15.5738	0.649141		15.5738	0.63929		15.5738	0.631691		15.5738	0.647485		15.5738	0.659043		15.5738	0.660711		15.5738	0.654152		15.5738	0.67114		15.5738	0.662835		15.5738	0.663832		15.5738	0.656907		15.5738	0.65185		15.5738	0.668595		15.5738	0.669983		15.5738	0.657603		15.5738	0.649251
15.6483	0.660272		15.6483	0.649265		15.6483	0.638655		15.6483	0.63052		15.6483	0.647195		15.6483	0.658512		15.6483	0.660759		15.6483	0.652671		15.6483	0.670189		15.6483	0.662782		15.6483	0.66279		15.6483	0.654465		15.6483	0.652129		15.6483	0.667815		15.6483	0.668926		15.6483	0.657709		15.6483	0.649177
15.7228	0.660011		15.7228	0.648478		15.7228	0.638533		15.7228	0.630553		15.7228	0.647423		15.7228	0.658967		15.7228	0.660137		15.7228	0.652758		15.7228	0.670667		15.7228	0.662855		15.7228	0.663242		15.7228	0.65534		15.7228	0.651712		15.7228	0.667534		15.7228	0.669194		15.7228	0.657307		15.7228	0.647837
15.7973	0.659845		15.7973	0.648231		15.7973	0.638072		15.7973	0.630922		15.7973	0.646836		15.7973	0.658814		15.7973	0.659676		15.7973	0.652976		15.7973	0.670653		15.7973	0.661563		15.7973	0.663274		15.7973	0.655		15.7973	0.651468		15.7973	0.666783		15.7973	0.668492		15.7973	0.657705		15.7973	0.648756
15.8718	0.658949		15.8718	0.648612		15.8718	0.638398		15.8718	0.63068		15.8718	0.646017		15.8718	0.658259		15.8718	0.659503		15.8718	0.65234		15.8718	0.670399		15.8718	0.66176		15.8718	0.663351		15.8718	0.654758		15.8718	0.651448		15.8718	0.66733		15.8718	0.668316		15.8718	0.657435		15.8718	0.648813
15.9463	0.659581		15.9463	0.64847		15.9463	0.638493		15.9463	0.630294		15.9463	0.646042		15.9463	0.658696		15.9463	0.658925		15.9463	0.653249		15.9463	0.669862		15.9463	0.661912		15.9463	0.66285		15.9463	0.654432		15.9463	0.651597		15.9463	0.667158		15.9463	0.668034		15.9463	0.65733		15.9463	0.648881
16.0209	0.659476		16.0209	0.647772		16.0209	0.638858		16.0209	0.629445		16.0209	0.645055		16.0209	0.658934		16.0209	0.65945		16.0209	0.652613		16.0209	0.669826		16.0209	0.661417		16.0209	0.663457		16.0209	0.654767		16.0209	0.650568		16.0209	0.666932		16.0209	0.668004		16.0209	0.6576		16.0209	0.648032
16.0954	0.659552		16.0954	0.647619		16.0954	0.637344		16.0954	0.628586		16.0954	0.645114		16.0954	0.658456		16.0954	0.659457		16.0954	0.652606		16.0954	0.669723		16.0954	0.661487		16.0954	0.662943		16.0954	0.654078		16.0954	0.650868		16.0954	0.666428		16.0954	0.66819		16.0954	0.656705		16.0954	0.648879
16.1699	0.660151		16.1699	0.647985		16.1699	0.636836		16.1699	0.628686		16.1699	0.645111		16.1699	0.658093		16.1699	0.658815		16.1699	0.651889		16.1699	0.669491		16.1699	0.661849		16.1699	0.663205		16.1699	0.655194		16.1699	0.651565		16.1699	0.667572		16.1699	0.667886		16.1699	0.655849		16.1699	0.64825
16.2444	0.659621		16.2444	0.648099		16.2444	0.637044		16.2444	0.628984		16.2444	0.644004		16.2444	0.658209		16.2444	0.658664		16.2444	0.651559		16.2444	0.669918		16.2444	0.661333		16.2444	0.662062		16.2444	0.653622		16.2444	0.6501		16.2444	0.667176		16.2444	0.667499		16.2444	0.655977		16.2444	0.648239
16.3189	0.659319		16.3189	0.647273		16.3189	0.636869		16.3189	0.627522		16.3189	0.644434		16.3189	0.65812		16.3189	0.659254		16.3189	0.652268		16.3189	0.669294		16.3189	0.661419		16.3189	0.662377		16.3189	0.654439		16.3189	0.650317		16.3189	0.666582		16.3189	0.666611		16.3189	0.656201		16.3189	0.647572
16.3934	0.659949		16.3934	0.646933		16.3934	0.637465		16.3934	0.627937		16.3934	0.643532		16.3934	0.65763		16.3934	0.659494		16.3934	0.651627		16.3934	0.668827		16.3934	0.661865		16.3934	0.661819		16.3934	0.654259		16.3934	0.650183		16.3934	0.667102		16.3934	0.667277		16.3934	0.655806		16.3934	0.647518
16.4679	0.658064		16.4679	0.64692		16.4679	0.637703		16.4679	0.627702		16.4679	0.644625		16.4679	0.657235		16.4679	0.659338		16.4679	0.651092		16.4679	0.669255		16.4679	0.661082		16.4679	0.662186		16.4679	0.653331		16.4679	0.650065		16.4679	0.665812		16.4679	0.66662		16.4679	0.655884		16.4679	0.648615
16.5425	0.659049		16.5425	0.645821		16.5425	0.63733		16.5425	0.627664		16.5425	0.642843		16.5425	0.656786		16.5425	0.659338		16.5425	0.651025		16.5425	0.670133		16.5425	0.660951		16.5425	0.662452		16.5425	0.653861		16.5425	0.649729		16.5425	0.665727		16.5425	0.667179		16.5425	0.656191		16.5425	0.647848
16.617	0.658856		16.617	0.646757		16.617	0.636756		16.617	0.626579		16.617	0.644253		16.617	0.656957		16.617	0.659405		16.617	0.650711		16.617	0.670104		16.617	0.661192		16.617	0.662215		16.617	0.653127		16.617	0.650317		16.617	0.665964		16.617	0.667246		16.617	0.656179		16.617	0.647758
16.6915	0.658805		16.6915	0.645848		16.6915	0.637395		16.6915	0.626979		16.6915	0.64354		16.6915	0.655863		16.6915	0.657521		16.6915	0.649827		16.6915	0.669637		16.6915	0.660487		16.6915	0.661932		16.6915	0.653048		16.6915	0.650025		16.6915	0.665801		16.6915	0.666123		16.6915	0.655569		16.6915	0.648068
16.766	0.658252		16.766	0.646834		16.766	0.636183		16.766	0.626723		16.766	0.643737		16.766	0.656446		16.766	0.658147		16.766	0.650506		16.766	0.669376		16.766	0.661		16.766	0.661051		16.766	0.653165		16.766	0.649843		16.766	0.665779		16.766	0.666467		16.766	0.655658		16.766	0.647779
16.8405	0.65861		16.8405	0.647104		16.8405	0.636573		16.8405	0.626094		16.8405	0.64318		16.8405	0.6557		16.8405	0.65825		16.8405	0.649806		16.8405	0.667747		16.8405	0.660131		16.8405	0.661111		16.8405	0.653182		16.8405	0.649721		16.8405	0.665433		16.8405	0.666172		16.8405	0.655176		16.8405	0.647238
16.915	0.659885		16.915	0.645831		16.915	0.636105		16.915	0.625447		16.915	0.64225		16.915	0.655867		16.915	0.658017		16.915	0.650558		16.915	0.669266		16.915	0.660396		16.915	0.661303		16.915	0.653613		16.915	0.649805		16.915	0.665163		16.915	0.666428		16.915	0.655471		16.915	0.646886
16.9896	0.658447		16.9896	0.646083		16.9896	0.635523		16.9896	0.626329		16.9896	0.642548		16.9896	0.655645		16.9896	0.657918		16.9896	0.650654		16.9896	0.667666		16.9896	0.659602		16.9896	0.660399		16.9896	0.653223		16.9896	0.649942		16.9896	0.666503		16.9896	0.665272		16.9896	0.656022		16.9896	0.647857
17.0641	0.658669		17.0641	0.645665		17.0641	0.635498		17.0641	0.625156		17.0641	0.642652		17.0641	0.655226		17.0641	0.657799		17.0641	0.650598		17.0641	0.668722		17.0641	0.658942		17.0641	0.66182		17.0641	0.652969		17.0641	0.649306		17.0641	0.66529		17.0641	0.665368		17.0641	0.655347		17.0641	0.647894
17.1386	0.6584		17.1386	0.64556		17.1386	0.635243		17.1386	0.625245		17.1386	0.64151		17.1386	0.655573		17.1386	0.657466		17.1386	0.649421		17.1386	0.668679		17.1386	0.660455		17.1386	0.660942		17.1386	0.652732		17.1386	0.648984		17.1386	0.665167		17.1386	0.665914		17.1386	0.654238		17.1386	0.647012
17.2131	0.65849		17.2131	0.645327		17.2131	0.634902		17.2131	0.624638		17.2131	0.641214		17.2131	0.655658		17.2131	0.656222		17.2131	0.64999		17.2131	0.668839		17.2131	0.659893		17.2131	0.661497		17.2131	0.652354		17.2131	0.649358		17.2131	0.665507		17.2131	0.665165		17.2131	0.655817		17.2131	0.647294
17.2876	0.658134		17.2876	0.645241		17.2876	0.636006		17.2876	0.624394		17.2876	0.640434		17.2876	0.655153		17.2876	0.656951		17.2876	0.650236		17.2876	0.668586		17.2876	0.660721		17.2876	0.660868		17.2876	0.652318		17.2876	0.648702		17.2876	0.665772		17.2876	0.665381		17.2876	0.655429		17.2876	0.646762
17.3621	0.657635		17.3621	0.645847		17.3621	0.635127		17.3621	0.624597		17.3621	0.640476		17.3621	0.65425		17.3621	0.656764		17.3621	0.649694		17.3621	0.667327		17.3621	0.659552		17.3621	0.660598		17.3621	0.651671		17.3621	0.648701		17.3621	0.666022		17.3621	0.664436		17.3621	0.655792		17.3621	0.647289
17.4366	0.658001		17.4366	0.644663		17.4366	0.634949		17.4366	0.624173		17.4366	0.64063		17.4366	0.65402		17.4366	0.657063		17.4366	0.649419		17.4366	0.668011		17.4366	0.659626		17.4366	0.661045		17.4366	0.652324		17.4366	0.648463		17.4366	0.665172		17.4366	0.664634		17.4366	0.655594		17.4366	0.647132
17.5112	0.657703		17.5112	0.645381		17.5112	0.634182		17.5112	0.624092		17.5112	0.639971		17.5112	0.654611		17.5112	0.656901		17.5112	0.648825		17.5112	0.668515		17.5112	0.658644		17.5112	0.660797		17.5112	0.65305		17.5112	0.648715		17.5112	0.665556		17.5112	0.664502		17.5112	0.654528		17.5112	0.647056
17.5857	0.658512		17.5857	0.645128		17.5857	0.633859		17.5857	0.623764		17.5857	0.639607		17.5857	0.653495		17.5857	0.6565		17.5857	0.649516		17.5857	0.668236		17.5857	0.659307		17.5857	0.659607		17.5857	0.651836		17.5857	0.647801		17.5857	0.665029		17.5857	0.664287		17.5857	0.655385		17.5857	0.646382
17.6602	0.65871		17.6602	0.645401		17.6602	0.633074		17.6602	0.624394		17.6602	0.639936		17.6602	0.653657		17.6602	0.656678		17.6602	0.649085		17.6602	0.668489		17.6602	0.658639		17.6602	0.660452		17.6602	0.65222		17.6602	0.647823		17.6602	0.664639		17.6602	0.664208		17.6602	0.656174		17.6602	0.646681
17.7347	0.657757		17.7347	0.644734		17.7347	0.63395		17.7347	0.622931		17.7347	0.639346		17.7347	0.65399		17.7347	0.656186		17.7347	0.648301		17.7347	0.668499		17.7347	0.658925		17.7347	0.659275		17.7347	0.651452		17.7347	0.648277		17.7347	0.664586		17.7347	0.663923		17.7347	0.654457		17.7347	0.646859
17.8092	0.658191		17.8092	0.646206		17.8092	0.633167		17.8092	0.62238		17.8092	0.638406		17.8092	0.653937		17.8092	0.656159		17.8092	0.648273		17.8092	0.667566		17.8092	0.658783		17.8092	0.659922		17.8092	0.651548		17.8092	0.647247		17.8092	0.66414		17.8092	0.664961		17.8092	0.655294		17.8092	0.646408
17.8837	0.658793		17.8837	0.644035		17.8837	0.632939		17.8837	0.622252		17.8837	0.638388		17.8837	0.653624		17.8837	0.656676		17.8837	0.648391		17.8837	0.667983		17.8837	0.657746		17.8837	0.659879		17.8837	0.651282		17.8837	0.647313		17.8837	0.664941		17.8837	0.664211		17.8837	0.655796		17.8837	0.646237
17.9583	0.658358		17.9583	0.644498		17.9583	0.633202		17.9583	0.622578		17.9583	0.638314		17.9583	0.653709		17.9583	0.656139		17.9583	0.648421		17.9583	0.667883		17.9583	0.659191		17.9583	0.659823		17.9583	0.651783		17.9583	0.647026		17.9583	0.664457		17.9583	0.663632		17.9583	0.654689		17.9583	0.646468
18.0328	0.657207		18.0328	0.644384		18.0328	0.632855		18.0328	0.620989		18.0328	0.637633		18.0328	0.653671		18.0328	0.656358		18.0328	0.648575		18.0328	0.667478		18.0328	0.658419		18.0328	0.659713		18.0328	0.651731		18.0328	0.647879		18.0328	0.664438		18.0328	0.664048		18.0328	0.655272		18.0328	0.64673
18.1073	0.658058		18.1073	0.643737		18.1073	0.63268		18.1073	0.621159		18.1073	0.636977		18.1073	0.653837		18.1073	0.655891		18.1073	0.648712		18.1073	0.667167		18.1073	0.658306		18.1073	0.660314		18.1073	0.651466		18.1073	0.647392		18.1073	0.663902		18.1073	0.664996		18.1073	0.655218		18.1073	0.646094
18.1818	0.657274		18.1818	0.643767		18.1818	0.632507		18.1818	0.621255		18.1818	0.63659		18.1818	0.653085		18.1818	0.655809		18.1818	0.6486		18.1818	0.667228		18.1818	0.658671		18.1818	0.659188		18.1818	0.651531		18.1818	0.647468		18.1818	0.663838		18.1818	0.664079		18.1818	0.655241		18.1818	0.646576
18.2563	0.656197		18.2563	0.644231		18.2563	0.632103		18.2563	0.621064		18.2563	0.63704		18.2563	0.653232		18.2563	0.655719		18.2563	0.648781		18.2563	0.667249		18.2563	0.657832		18.2563	0.659026		18.2563	0.651113		18.2563	0.647619		18.2563	0.664467		18.2563	0.663191		18.2563	0.655357		18.2563	0.646333
18.3308	0.657735		18.3308	0.643545		18.3308	0.633061		18.3308	0.621091		18.3308	0.637311		18.3308	0.652552		18.3308	0.6548		18.3308	0.648189		18.3308	0.667441		18.3308	0.657867		18.3308	0.659495		18.3308	0.65057		18.3308	0.647078		18.3308	0.664564		18.3308	0.664052		18.3308	0.655638		18.3308	0.64705
18.4054	0.657961		18.4054	0.643683		18.4054	0.632761		18.4054	0.620293		18.4054	0.636953		18.4054	0.652466		18.4054	0.655319		18.4054	0.647975		18.4054	0.666376		18.4054	0.658169		18.4054	0.658946		18.4054	0.65084		18.4054	0.646802		18.4054	0.663635		18.4054	0.663211		18.4054	0.65396		18.4054	0.64534
18.4799	0.657058		18.4799	0.643336		18.4799	0.632117		18.4799	0.619949		18.4799	0.636608		18.4799	0.651863		18.4799	0.65554		18.4799	0.647963		18.4799	0.666565		18.4799	0.656899		18.4799	0.6594		18.4799	0.651399		18.4799	0.646755		18.4799	0.663855		18.4799	0.663917		18.4799	0.654818		18.4799	0.646276
18.5544	0.657111		18.5544	0.64406		18.5544	0.631993		18.5544	0.619681		18.5544	0.636162		18.5544	0.652094		18.5544	0.654622		18.5544	0.647447		18.5544	0.66709		18.5544	0.657793		18.5544	0.658849		18.5544	0.649903		18.5544	0.647229		18.5544	0.663602		18.5544	0.663614		18.5544	0.654925		18.5544	0.646496
18.6289	0.657029		18.6289	0.643694		18.6289	0.631693		18.6289	0.619871		18.6289	0.635662		18.6289	0.651999		18.6289	0.655237		18.6289	0.648204		18.6289	0.66706		18.6289	0.657407		18.6289	0.659286		18.6289	0.650163		18.6289	0.646297		18.6289	0.66347		18.6289	0.663748		18.6289	0.654822		18.6289	0.645985
18.7034	0.656965		18.7034	0.643879		18.7034	0.632235		18.7034	0.619576		18.7034	0.635663		18.7034	0.651816		18.7034	0.654837		18.7034	0.647293		18.7034	0.66685		18.7034	0.657463		18.7034	0.658478		18.7034	0.650026		18.7034	0.646322		18.7034	0.663142		18.7034	0.663766		18.7034	0.654804		18.7034	0.646353
18.7779	0.657007		18.7779	0.642973		18.7779	0.632352		18.7779	0.61871		18.7779	0.634831		18.7779	0.65223		18.7779	0.654434		18.7779	0.647661		18.7779	0.666348		18.7779	0.657293		18.7779	0.659191		18.7779	0.649933		18.7779	0.646192		18.7779	0.663909		18.7779	0.663578		18.7779	0.654226		18.7779	0.646377
18.8524	0.656993		18.8524	0.643288		18.8524	0.631787		18.8524	0.61864		18.8524	0.634667		18.8524	0.651392		18.8524	0.654218		18.8524	0.646991		18.8524	0.66591		18.8524	0.657691		18.8524	0.657928		18.8524	0.650477		18.8524	0.645308		18.8524	0.6624		18.8524	0.662757		18.8524	0.654508		18.8524	0.646033
18.927	0.656373		18.927	0.642298		18.927	0.632239		18.927	0.618873		18.927	0.633815		18.927	0.650886		18.927	0.65486		18.927	0.646934		18.927	0.665639		18.927	0.657537		18.927	0.657777		18.927	0.649573		18.927	0.646021		18.927	0.662568		18.927	0.66378		18.927	0.654339		18.927	0.646357
19.0015	0.657256		19.0015	0.642584		19.0015	0.632258		19.0015	0.618973		19.0015	0.634899		19.0015	0.651347		19.0015	0.65395		19.0015	0.646796		19.0015	0.666252		19.0015	0.657089		19.0015	0.658513		19.0015	0.650032		19.0015	0.646604		19.0015	0.662601		19.0015	0.663926		19.0015	0.654486		19.0015	0.645631
19.076	0.657562		19.076	0.64271		19.076	0.63182		19.076	0.617699		19.076	0.63341		19.076	0.650717		19.076	0.654826		19.076	0.646572		19.076	0.665899		19.076	0.657393		19.076	0.65822		19.076	0.650471		19.076	0.645588		19.076	0.66289		19.076	0.663548		19.076	0.653712		19.076	0.645487
19.1505	0.656114		19.1505	0.643782		19.1505	0.632541		19.1505	0.618505		19.1505	0.634774		19.1505	0.650902		19.1505	0.653979		19.1505	0.647609		19.1505	0.6659		19.1505	0.657113		19.1505	0.65788		19.1505	0.650427		19.1505	0.646102		19.1505	0.664025		19.1505	0.663055		19.1505	0.653769		19.1505	0.645944
19.225	0.656949		19.225	0.643423		19.225	0.631019		19.225	0.618394		19.225	0.633246		19.225	0.650434		19.225	0.654174		19.225	0.645983		19.225	0.66495		19.225	0.657411		19.225	0.657413		19.225	0.649964		19.225	0.645205		19.225	0.662917		19.225	0.663831		19.225	0.654725		19.225	0.645876
19.2995	0.657304		19.2995	0.643007		19.2995	0.630953		19.2995	0.617835		19.2995	0.633596		19.2995	0.650395		19.2995	0.654444		19.2995	0.646282		19.2995	0.665401		19.2995	0.657152		19.2995	0.657712		19.2995	0.650542		19.2995	0.644686		19.2995	0.662094		19.2995	0.663644		19.2995	0.654166		19.2995	0.646068
19.3741	0.656581		19.3741	0.642507		19.3741	0.631392		19.3741	0.618356		19.3741	0.633256		19.3741	0.650663		19.3741	0.653744		19.3741	0.646428		19.3741	0.665709		19.3741	0.657172		19.3741	0.657874		19.3741	0.6501		19.3741	0.645696		19.3741	0.662669		19.3741	0.662703		19.3741	0.653881		19.3741	0.645024
19.4486	0.657245		19.4486	0.643101		19.4486	0.631386		19.4486	0.617535		19.4486	0.633432		19.4486	0.649629		19.4486	0.654078		19.4486	0.646043		19.4486	0.666012		19.4486	0.656168		19.4486	0.65757		19.4486	0.650281		19.4486	0.646177		19.4486	0.662485		19.4486	0.663216		19.4486	0.654814		19.4486	0.645205
19.5231	0.65718		19.5231	0.642736		19.5231	0.631573		19.5231	0.617049		19.5231	0.632225		19.5231	0.649607		19.5231	0.653855		19.5231	0.64569		19.5231	0.665816		19.5231	0.655964		19.5231	0.657125		19.5231	0.649496		19.5231	0.645323		19.5231	0.661624		19.5231	0.662595		19.5231	0.653954		19.5231	0.646136
19.5976	0.657275		19.5976	0.642604		19.5976	0.631035		19.5976	0.616814		19.5976	0.6326		19.5976	0.649451		19.5976	0.653913		19.5976	0.646235		19.5976	0.665244		19.5976	0.656501		19.5976	0.658158		19.5976	0.649219		19.5976	0.645527		19.5976	0.662438		19.5976	0.662229		19.5976	0.655108		19.5976	0.646455
19.6721	0.657239		19.6721	0.642259		19.6721	0.631279		19.6721	0.616888		19.6721	0.632221		19.6721	0.650062		19.6721	0.653947		19.6721	0.645726		19.6721	0.665614		19.6721	0.656663		19.6721	0.656486		19.6721	0.649566		19.6721	0.645062		19.6721	0.66273		19.6721	0.661354		19.6721	0.654412		19.6721	0.645792
19.7466	0.657661		19.7466	0.64182		19.7466	0.630922		19.7466	0.616553		19.7466	0.631875		19.7466	0.648451		19.7466	0.653686		19.7466	0.646317		19.7466	0.665293		19.7466	0.656756		19.7466	0.657067		19.7466	0.650033		19.7466	0.644762		19.7466	0.662755		19.7466	0.661912		19.7466	0.65336		19.7466	0.645693
19.8211	0.65731		19.8211	0.642389		19.8211	0.631284		19.8211	0.61594		19.8211	0.63178		19.8211	0.648651		19.8211	0.653344		19.8211	0.646145		19.8211	0.665013		19.8211	0.656507		19.8211	0.65629		19.8211	0.649188		19.8211	0.644799		19.8211	0.661878		19.8211	0.662611		19.8211	0.654055		19.8211	0.645805
19.8957	0.656466		19.8957	0.642026		19.8957	0.630161		19.8957	0.615989		19.8957	0.631411		19.8957	0.64892		19.8957	0.653873		19.8957	0.64559		19.8957	0.665065		19.8957	0.656282		19.8957	0.656918		19.8957	0.649868		19.8957	0.644998		19.8957	0.661465		19.8957	0.663153		19.8957	0.65446		19.8957	0.646001
19.9702	0.65718		19.9702	0.641729		19.9702	0.630661		19.9702	0.615909		19.9702	0.631226		19.9702	0.64842		19.9702	0.654291		19.9702	0.644479		19.9702	0.665394		19.9702	0.657219		19.9702	0.656663		19.9702	0.649466		19.9702	0.644708		19.9702	0.661679		19.9702	0.662813		19.9702	0.65398		19.9702	0.645199
20.0447	0.65638		20.0447	0.642409		20.0447	0.630576		20.0447	0.616501		20.0447	0.631017		20.0447	0.64854		20.0447	0.653037		20.0447	0.645903		20.0447	0.665875		20.0447	0.656036		20.0447	0.656631		20.0447	0.649434		20.0447	0.645012		20.0447	0.661885		20.0447	0.662149		20.0447	0.654298		20.0447	0.645394
20.1192	0.656224		20.1192	0.642158		20.1192	0.629929		20.1192	0.616801		20.1192	0.630528		20.1192	0.647705		20.1192	0.654287		20.1192	0.645621		20.1192	0.66577		20.1192	0.656036		20.1192	0.656037		20.1192	0.649692		20.1192	0.64501		20.1192	0.661592		20.1192	0.66252		20.1192	0.654602		20.1192	0.645654
20.1937	0.656806		20.1937	0.641933		20.1937	0.630644		20.1937	0.615348		20.1937	0.630655		20.1937	0.647812		20.1937	0.652403		20.1937	0.645614		20.1937	0.665		20.1937	0.656176		20.1937	0.656308		20.1937	0.648963		20.1937	0.645313		20.1937	0.661286		20.1937	0.662303		20.1937	0.654756		20.1937	0.646172
20.2682	0.656134		20.2682	0.642277		20.2682	0.629945		20.2682	0.615498		20.2682	0.630119		20.2682	0.647399		20.2682	0.65402		20.2682	0.646148		20.2682	0.664602		20.2682	0.655764		20.2682	0.65565		20.2682	0.648793		20.2682	0.644824		20.2682	0.66183		20.2682	0.662477		20.2682	0.654588		20.2682	0.645756
20.3428	0.657086		20.3428	0.642388		20.3428	0.630431		20.3428	0.61529		20.3428	0.630042		20.3428	0.647565		20.3428	0.653012		20.3428	0.645744		20.3428	0.664182		20.3428	0.654951		20.3428	0.656046		20.3428	0.648771		20.3428	0.645193		20.3428	0.661792		20.3428	0.662701		20.3428	0.653862		20.3428	0.645698
20.4173	0.656025		20.4173	0.642095		20.4173	0.629325		20.4173	0.614926		20.4173	0.63002		20.4173	0.647593		20.4173	0.652997		20.4173	0.645543		20.4173	0.664178		20.4173	0.655071		20.4173	0.655719		20.4173	0.647988		20.4173	0.644654		20.4173	0.662075		20.4173	0.662296		20.4173	0.653729		20.4173	0.645536
20.4918	0.656901		20.4918	0.641752		20.4918	0.630189		20.4918	0.614254		20.4918	0.629856		20.4918	0.64796		20.4918	0.652972		20.4918	0.645191		20.4918	0.664389		20.4918	0.655145		20.4918	0.655093		20.4918	0.649014		20.4918	0.644325		20.4918	0.661867		20.4918	0.66279		20.4918	0.653633		20.4918	0.645492
20.5663	0.657942		20.5663	0.641553		20.5663	0.630003		20.5663	0.614552		20.5663	0.630078		20.5663	0.647377		20.5663	0.653352		20.5663	0.645633		20.5663	0.664392		20.5663	0.65545		20.5663	0.655562		20.5663	0.648709		20.5663	0.643928		20.5663	0.660657		20.5663	0.66169		20.5663	0.653898		20.5663	0.644946
20.6408	0.656983		20.6408	0.642034		20.6408	0.629575		20.6408	0.614574		20.6408	0.629147		20.6408	0.647318		20.6408	0.653146		20.6408	0.645398		20.6408	0.664706		20.6408	0.654888		20.6408	0.655569		20.6408	0.64862		20.6408	0.645186		20.6408	0.660656		20.6408	0.661231		20.6408	0.653517		20.6408	0.644904
20.7153	0.656163		20.7153	0.642811		20.7153	0.629914		20.7153	0.613855		20.7153	0.629522		20.7153	0.647724		20.7153	0.653566		20.7153	0.64501		20.7153	0.663939		20.7153	0.654953		20.7153	0.656021		20.7153	0.648676		20.7153	0.644191		20.7153	0.660805		20.7153	0.661666		20.7153	0.65382		20.7153	0.645027
20.7899	0.655568		20.7899	0.641932		20.7899	0.628821		20.7899	0.614533		20.7899	0.629066		20.7899	0.646336		20.7899	0.652398		20.7899	0.644597		20.7899	0.663476		20.7899	0.655545		20.7899	0.656603		20.7899	0.648038		20.7899	0.645037		20.7899	0.660876		20.7899	0.661388		20.7899	0.65355		20.7899	0.645073
20.8644	0.655715		20.8644	0.642656		20.8644	0.630603		20.8644	0.614		20.8644	0.628757		20.8644	0.646652		20.8644	0.652656		20.8644	0.644553		20.8644	0.66307		20.8644	0.655192		20.8644	0.655776		20.8644	0.647941		20.8644	0.644111		20.8644	0.660272		20.8644	0.661978		20.8644	0.653512		20.8644	0.645084
20.9389	0.6571		20.9389	0.64243		20.9389	0.629076		20.9389	0.613865		20.9389	0.627911		20.9389	0.646213		20.9389	0.653023		20.9389	0.64403		20.9389	0.663163		20.9389	0.655322		20.9389	0.655856		20.9389	0.647452		20.9389	0.644756		20.9389	0.660396		20.9389	0.661019		20.9389	0.653854		20.9389	0.645191
21.0134	0.666926		21.0134	0.652032		21.0134	0.6394		21.0134	0.622154		21.0134	0.635618		21.0134	0.656071		21.0134	0.660691		21.0134	0.652908		21.0134	0.672647		21.0134	0.662679		21.0134	0.664699		21.0134	0.656856		21.0134	0.654408		21.0134	0.669473		21.0134	0.670491		21.0134	0.663485		21.0134	0.655376
21.0879	0.696796		21.0879	0.680077		21.0879	0.666856		21.0879	0.647732		21.0879	0.661888		21.0879	0.681708		21.0879	0.687599		21.0879	0.67894		21.0879	0.698801		21.0879	0.690993		21.0879	0.691831		21.0879	0.6829		21.0879	0.678936		21.0879	0.695828		21.0879	0.696983		21.0879	0.692733		21.0879	0.684401
21.1624	0.711469		21.1624	0.695835		21.1624	0.680915		21.1624	0.662238		21.1624	0.676253		21.1624	0.696701		21.1624	0.701048		21.1624	0.69288		21.1624	0.713246		21.1624	0.705171		21.1624	0.705562		21.1624	0.696729		21.1624	0.69189		21.1624	0.710506		21.1624	0.710349		21.1624	0.708445		21.1624	0.699119
21.2369	0.72104		21.2369	0.706519		21.2369	0.690827		21.2369	0.671087		21.2369	0.687581		21.2369	0.706052		21.2369	0.711663		21.2369	0.702778		21.2369	0.723102		21.2369	0.714783		21.2369	0.71665		21.2369	0.706511		21.2369	0.702444		21.2369	0.721452		21.2369	0.721723		21.2369	0.719003		21.2369	0.709536
21.3115	0.731489		21.3115	0.714822		21.3115	0.699429		21.3115	0.679102		21.3115	0.694921		21.3115	0.713276		21.3115	0.719231		21.3115	0.710475		21.3115	0.731599		21.3115	0.723394		21.3115	0.724468		21.3115	0.715075		21.3115	0.710661		21.3115	0.728615		21.3115	0.729454		21.3115	0.72809		21.3115	0.718138
21.386	0.738612		21.386	0.721431		21.386	0.707298		21.386	0.685537		21.386	0.701423		21.386	0.72073		21.386	0.726039		21.386	0.717129		21.386	0.737632		21.386	0.730964		21.386	0.731417		21.386	0.723408		21.386	0.717101		21.386	0.737686		21.386	0.73607		21.386	0.735385		21.386	0.726257
21.4605	0.744363		21.4605	0.728233		21.4605	0.712895		21.4605	0.691228		21.4605	0.707665		21.4605	0.727086		21.4605	0.732187		21.4605	0.724427		21.4605	0.744625		21.4605	0.736972		21.4605	0.737551		21.4605	0.729908		21.4605	0.724284		21.4605	0.742721		21.4605	0.742478		21.4605	0.742032		21.4605	0.73211
21.535	0.750141		21.535	0.734354		21.535	0.719039		21.535	0.696577		21.535	0.71334		21.535	0.732211		21.535	0.73906		21.535	0.730024		21.535	0.75038		21.535	0.743346		21.535	0.74261		21.535	0.73472		21.535	0.729335		21.535	0.748742		21.535	0.748385		21.535	0.747636		21.535	0.737563
21.6095	0.755854		21.6095	0.739088		21.6095	0.724342		21.6095	0.701726		21.6095	0.718194		21.6095	0.737589		21.6095	0.743805		21.6095	0.733939		21.6095	0.756377		21.6095	0.747883		21.6095	0.748131		21.6095	0.74047		21.6095	0.734713		21.6095	0.7542		21.6095	0.75364		21.6095	0.753582		21.6095	0.742793
21.684	0.761311		21.684	0.744869		21.684	0.729166		21.684	0.706192		21.684	0.722899		21.684	0.741822		21.684	0.748865		21.684	0.739427		21.684	0.759877		21.684	0.752403		21.684	0.751988		21.684	0.746136		21.684	0.7395		21.684	0.758671		21.684	0.758898		21.684	0.758378		21.684	0.746976
21.7586	0.765781		21.7586	0.748844		21.7586	0.733641		21.7586	0.710194		21.7586	0.726693		21.7586	0.746626		21.7586	0.752889		21.7586	0.743241		21.7586	0.764475		21.7586	0.757438		21.7586	0.757069		21.7586	0.75099		21.7586	0.743298		21.7586	0.762422		21.7586	0.762215		21.7586	0.762381		21.7586	0.752839

## Sheet: SupplementaryFigure_5c
hsTANGO1 (21-151)
MST-Traces
Time [s]	Normalized Fluorescence [-]		Time [s]	Normalized Fluorescence [-]		Time [s]	Normalized Fluorescence [-]		Time [s]	Normalized Fluorescence [-]		Time [s]	Normalized Fluorescence [-]		Time [s]	Normalized Fluorescence [-]		Time [s]	Normalized Fluorescence [-]		Time [s]	Normalized Fluorescence [-]		Time [s]	Normalized Fluorescence [-]		Time [s]	Normalized Fluorescence [-]		Time [s]	Normalized Fluorescence [-]		Time [s]	Normalized Fluorescence [-]		Time [s]	Normalized Fluorescence [-]		Time [s]	Normalized Fluorescence [-]		Time [s]	Normalized Fluorescence [-]		Time [s]	Normalized Fluorescence [-]		Time [s]	Normalized Fluorescence [-]
-3.57675	1.00022		-3.57675	0.999613		-3.57675	0.998776		-3.57675	0.999613		-3.57675	0.999075		-3.57675	1.00033		-3.57675	1.00081		-3.57675	0.999438		-3.57675	0.999702		-3.57675	0.99988		-3.57675	0.9994		-3.57675	0.999924		-3.57675	0.999315		-3.57675	0.998222		-3.57675	0.999418		-3.57675	0.998933		-3.57675	0.998869
-3.50223	1.00023		-3.50223	0.999032		-3.50223	0.999199		-3.50223	0.998986		-3.50223	0.99897		-3.50223	0.999082		-3.50223	0.999827		-3.50223	0.998416		-3.50223	0.999296		-3.50223	1.00107		-3.50223	0.999237		-3.50223	0.999469		-3.50223	0.999008		-3.50223	0.999571		-3.50223	0.999963		-3.50223	0.99899		-3.50223	0.999065
-3.42772	0.999656		-3.42772	0.999267		-3.42772	0.998746		-3.42772	0.99947		-3.42772	0.99909		-3.42772	0.9985		-3.42772	1.00075		-3.42772	0.999178		-3.42772	0.999541		-3.42772	0.999503		-3.42772	1.00001		-3.42772	1.00015		-3.42772	1.00018		-3.42772	0.999524		-3.42772	0.999348		-3.42772	0.999768		-3.42772	1.00075
-3.3532	0.999249		-3.3532	0.999222		-3.3532	1.0002		-3.3532	1.00067		-3.3532	0.999359		-3.3532	0.998644		-3.3532	1.00017		-3.3532	1.00026		-3.3532	0.999919		-3.3532	0.999691		-3.3532	1.00026		-3.3532	1.00017		-3.3532	0.999461		-3.3532	0.999683		-3.3532	0.99918		-3.3532	1.00002		-3.3532	1.00003
-3.27869	0.999888		-3.27869	0.999228		-3.27869	0.998727		-3.27869	0.999741		-3.27869	1.00013		-3.27869	0.999784		-3.27869	0.999563		-3.27869	0.999397		-3.27869	0.998883		-3.27869	0.997799		-3.27869	0.99933		-3.27869	1.00035		-3.27869	0.999747		-3.27869	1.00001		-3.27869	1.00004		-3.27869	0.999511		-3.27869	0.999643
-3.20417	0.99969		-3.20417	0.999019		-3.20417	1.00002		-3.20417	0.999346		-3.20417	0.999186		-3.20417	0.99962		-3.20417	0.998963		-3.20417	0.999514		-3.20417	0.999543		-3.20417	0.998845		-3.20417	0.999719		-3.20417	0.999028		-3.20417	0.998416		-3.20417	0.99965		-3.20417	0.998952		-3.20417	0.999886		-3.20417	0.999176
-3.12966	0.999195		-3.12966	0.999123		-3.12966	0.998653		-3.12966	0.999043		-3.12966	1.00002		-3.12966	1.00076		-3.12966	0.997163		-3.12966	1.00013		-3.12966	0.999058		-3.12966	0.998923		-3.12966	0.999422		-3.12966	0.999121		-3.12966	0.998834		-3.12966	0.99946		-3.12966	0.998854		-3.12966	0.999166		-3.12966	0.999972
-3.05514	0.999311		-3.05514	0.997955		-3.05514	0.999803		-3.05514	0.999257		-3.05514	0.999737		-3.05514	0.99964		-3.05514	0.998969		-3.05514	1.00034		-3.05514	0.998102		-3.05514	0.998868		-3.05514	0.999126		-3.05514	0.998801		-3.05514	0.998848		-3.05514	0.999166		-3.05514	0.998302		-3.05514	0.999931		-3.05514	0.999171
-2.98062	0.999931		-2.98062	0.998817		-2.98062	0.997655		-2.98062	1.00046		-2.98062	0.998775		-2.98062	0.999657		-2.98062	0.998012		-2.98062	1.00002		-2.98062	0.999272		-2.98062	0.999851		-2.98062	0.998463		-2.98062	0.998591		-2.98062	0.99959		-2.98062	0.999219		-2.98062	0.999125		-2.98062	0.999061		-2.98062	0.998458
-2.90611	0.998934		-2.90611	0.999263		-2.90611	0.999143		-2.90611	0.999269		-2.90611	0.999437		-2.90611	0.998553		-2.90611	0.998731		-2.90611	0.998724		-2.90611	0.998269		-2.90611	0.999112		-2.90611	0.998697		-2.90611	0.999156		-2.90611	0.999036		-2.90611	0.999819		-2.90611	0.997851		-2.90611	0.999511		-2.90611	0.999382
-2.83159	0.998508		-2.83159	0.998661		-2.83159	0.998584		-2.83159	0.998538		-2.83159	0.998512		-2.83159	0.999463		-2.83159	0.999006		-2.83159	0.998329		-2.83159	0.998679		-2.83159	0.999007		-2.83159	0.997904		-2.83159	0.99796		-2.83159	0.999662		-2.83159	0.998832		-2.83159	0.999146		-2.83159	0.998199		-2.83159	0.99857
-2.75708	0.997765		-2.75708	0.999256		-2.75708	0.999056		-2.75708	0.998253		-2.75708	0.999785		-2.75708	0.998701		-2.75708	0.998822		-2.75708	0.999173		-2.75708	0.999039		-2.75708	0.99901		-2.75708	0.998102		-2.75708	0.998891		-2.75708	0.999545		-2.75708	0.998936		-2.75708	0.999195		-2.75708	0.998095		-2.75708	0.998808
-2.68256	0.998346		-2.68256	0.998468		-2.68256	0.999244		-2.68256	0.998252		-2.68256	0.998406		-2.68256	0.998994		-2.68256	0.999234		-2.68256	0.998183		-2.68256	0.999634		-2.68256	0.998853		-2.68256	0.998192		-2.68256	0.999166		-2.68256	0.999742		-2.68256	0.998724		-2.68256	0.998588		-2.68256	0.99785		-2.68256	0.997827
-2.60805	0.998927		-2.60805	0.998942		-2.60805	0.999355		-2.60805	0.998277		-2.60805	0.998335		-2.60805	0.998672		-2.60805	0.998628		-2.60805	0.998305		-2.60805	0.998376		-2.60805	0.998117		-2.60805	0.998044		-2.60805	0.998712		-2.60805	0.998364		-2.60805	0.998529		-2.60805	0.998649		-2.60805	0.998182		-2.60805	0.998437
-2.53353	0.998294		-2.53353	0.99833		-2.53353	0.998535		-2.53353	0.997267		-2.53353	0.998849		-2.53353	0.998461		-2.53353	0.99854		-2.53353	0.998382		-2.53353	0.998622		-2.53353	0.999397		-2.53353	0.998381		-2.53353	0.999273		-2.53353	0.998107		-2.53353	0.997929		-2.53353	0.99807		-2.53353	0.997524		-2.53353	0.999022
-2.45901	0.999075		-2.45901	0.997771		-2.45901	0.998911		-2.45901	0.997148		-2.45901	0.997532		-2.45901	0.997767		-2.45901	0.99894		-2.45901	0.997974		-2.45901	0.998778		-2.45901	1.00016		-2.45901	0.998365		-2.45901	0.998022		-2.45901	0.99709		-2.45901	0.99839		-2.45901	0.997756		-2.45901	0.998355		-2.45901	0.998464
-2.3845	0.997473		-2.3845	0.998213		-2.3845	0.997689		-2.3845	0.998166		-2.3845	0.997606		-2.3845	0.998168		-2.3845	0.998223		-2.3845	0.998336		-2.3845	0.99888		-2.3845	0.998437		-2.3845	0.9984		-2.3845	0.997848		-2.3845	0.996864		-2.3845	0.998533		-2.3845	0.998125		-2.3845	0.997379		-2.3845	0.998558
-2.30998	0.998523		-2.30998	0.997057		-2.30998	0.998557		-2.30998	0.997533		-2.30998	0.998461		-2.30998	0.997829		-2.30998	0.998102		-2.30998	0.998485		-2.30998	0.996851		-2.30998	0.998572		-2.30998	0.997743		-2.30998	0.998665		-2.30998	0.999074		-2.30998	0.997187		-2.30998	0.998845		-2.30998	0.997482		-2.30998	0.997294
-2.23547	0.998147		-2.23547	0.998814		-2.23547	0.997607		-2.23547	0.997974		-2.23547	0.997738		-2.23547	0.997234		-2.23547	0.99839		-2.23547	0.997435		-2.23547	0.997914		-2.23547	0.99857		-2.23547	0.997847		-2.23547	0.99774		-2.23547	0.998245		-2.23547	0.997397		-2.23547	0.998557		-2.23547	0.99829		-2.23547	0.997757
-2.16095	0.996967		-2.16095	0.998203		-2.16095	0.99767		-2.16095	0.998869		-2.16095	0.997767		-2.16095	0.997234		-2.16095	0.996289		-2.16095	0.997249		-2.16095	0.998861		-2.16095	0.997159		-2.16095	0.998249		-2.16095	0.998004		-2.16095	0.997634		-2.16095	0.997017		-2.16095	0.997965		-2.16095	0.997659		-2.16095	0.996961
-2.08644	0.996405		-2.08644	0.998021		-2.08644	0.99808		-2.08644	0.99751		-2.08644	0.998077		-2.08644	0.997822		-2.08644	0.998087		-2.08644	0.998006		-2.08644	0.998512		-2.08644	0.997155		-2.08644	0.997735		-2.08644	0.998232		-2.08644	0.997398		-2.08644	0.997202		-2.08644	0.997565		-2.08644	0.997754		-2.08644	0.997774
-2.01192	0.997244		-2.01192	0.998289		-2.01192	0.997498		-2.01192	0.996302		-2.01192	0.997788		-2.01192	0.997887		-2.01192	0.997384		-2.01192	0.99729		-2.01192	0.9984		-2.01192	0.997027		-2.01192	0.998271		-2.01192	0.99678		-2.01192	0.996703		-2.01192	0.998126		-2.01192	0.9983		-2.01192	0.996119		-2.01192	0.996363
-1.93741	0.99852		-1.93741	0.998972		-1.93741	0.996564		-1.93741	0.996471		-1.93741	0.996947		-1.93741	0.996108		-1.93741	0.997715		-1.93741	0.997409		-1.93741	0.997238		-1.93741	0.996442		-1.93741	0.997669		-1.93741	0.997094		-1.93741	0.997861		-1.93741	0.997199		-1.93741	0.997122		-1.93741	0.99699		-1.93741	0.996467
-1.86289	0.998227		-1.86289	0.998263		-1.86289	0.996166		-1.86289	0.99674		-1.86289	0.996916		-1.86289	0.997148		-1.86289	0.997689		-1.86289	0.99736		-1.86289	0.998357		-1.86289	0.995979		-1.86289	0.998148		-1.86289	0.996216		-1.86289	0.996215		-1.86289	0.997645		-1.86289	0.997759		-1.86289	0.996887		-1.86289	0.997074
-1.78837	0.997599		-1.78837	0.996783		-1.78837	0.998033		-1.78837	0.997794		-1.78837	0.996788		-1.78837	0.996336		-1.78837	0.996461		-1.78837	0.99714		-1.78837	0.997581		-1.78837	0.996569		-1.78837	0.998143		-1.78837	0.997064		-1.78837	0.995565		-1.78837	0.996661		-1.78837	0.99758		-1.78837	0.996295		-1.78837	0.996801
-1.71386	0.996276		-1.71386	0.997216		-1.71386	0.996849		-1.71386	0.997024		-1.71386	0.996916		-1.71386	0.997234		-1.71386	0.997362		-1.71386	0.996361		-1.71386	0.997519		-1.71386	0.996867		-1.71386	0.997269		-1.71386	0.997217		-1.71386	0.996847		-1.71386	0.997586		-1.71386	0.997256		-1.71386	0.996448		-1.71386	0.995961
-1.63934	0.997792		-1.63934	0.996743		-1.63934	0.996347		-1.63934	0.997804		-1.63934	0.996373		-1.63934	0.997657		-1.63934	0.997144		-1.63934	0.996985		-1.63934	0.996462		-1.63934	0.995827		-1.63934	0.996771		-1.63934	0.996777		-1.63934	0.996926		-1.63934	0.997916		-1.63934	0.997408		-1.63934	0.997538		-1.63934	0.998131
-1.56483	0.996723		-1.56483	0.997143		-1.56483	0.996733		-1.56483	0.996593		-1.56483	0.996383		-1.56483	0.997571		-1.56483	0.99652		-1.56483	0.996968		-1.56483	0.996084		-1.56483	0.996469		-1.56483	0.996075		-1.56483	0.997173		-1.56483	0.997278		-1.56483	0.996988		-1.56483	0.996579		-1.56483	0.996206		-1.56483	0.996828
-1.49031	0.997355		-1.49031	0.996105		-1.49031	0.996745		-1.49031	0.996533		-1.49031	0.996368		-1.49031	0.996211		-1.49031	0.996265		-1.49031	0.997476		-1.49031	0.997141		-1.49031	0.995569		-1.49031	0.997516		-1.49031	0.99674		-1.49031	0.996666		-1.49031	0.997493		-1.49031	0.996384		-1.49031	0.99543		-1.49031	0.997186
-1.4158	0.998319		-1.4158	0.996144		-1.4158	0.996573		-1.4158	0.996696		-1.4158	0.99568		-1.4158	0.996369		-1.4158	0.997039		-1.4158	0.997317		-1.4158	0.996012		-1.4158	0.996937		-1.4158	0.996187		-1.4158	0.996224		-1.4158	0.996732		-1.4158	0.996235		-1.4158	0.995924		-1.4158	0.996604		-1.4158	0.99691
-1.34128	0.99726		-1.34128	0.996374		-1.34128	0.996972		-1.34128	0.996968		-1.34128	0.996538		-1.34128	0.99602		-1.34128	0.996325		-1.34128	0.996265		-1.34128	0.996081		-1.34128	0.996712		-1.34128	0.995869		-1.34128	0.996032		-1.34128	0.996219		-1.34128	0.996574		-1.34128	0.998026		-1.34128	0.995429		-1.34128	0.995869
-1.26677	0.997315		-1.26677	0.996458		-1.26677	0.996513		-1.26677	0.997869		-1.26677	0.995998		-1.26677	0.995402		-1.26677	0.996246		-1.26677	0.996467		-1.26677	0.995273		-1.26677	0.996617		-1.26677	0.996285		-1.26677	0.995975		-1.26677	0.996417		-1.26677	0.996953		-1.26677	0.997171		-1.26677	0.995111		-1.26677	0.995285
-1.19225	0.996808		-1.19225	0.996934		-1.19225	0.995656		-1.19225	0.997402		-1.19225	0.996861		-1.19225	0.995281		-1.19225	0.99641		-1.19225	0.996572		-1.19225	0.99647		-1.19225	0.996095		-1.19225	0.995941		-1.19225	0.996563		-1.19225	0.995625		-1.19225	0.995893		-1.19225	0.996161		-1.19225	0.994726		-1.19225	0.99614
-1.11773	0.996161		-1.11773	0.99592		-1.11773	0.995494		-1.11773	0.996102		-1.11773	0.995382		-1.11773	0.995452		-1.11773	0.996098		-1.11773	0.996354		-1.11773	0.996095		-1.11773	0.995722		-1.11773	0.997135		-1.11773	0.99519		-1.11773	0.995431		-1.11773	0.996478		-1.11773	0.995922		-1.11773	0.993947		-1.11773	0.995986
-1.04322	0.996362		-1.04322	0.996374		-1.04322	0.996809		-1.04322	0.996483		-1.04322	0.996571		-1.04322	0.994485		-1.04322	0.997227		-1.04322	0.995966		-1.04322	0.995958		-1.04322	0.994986		-1.04322	0.995546		-1.04322	0.995718		-1.04322	0.996489		-1.04322	0.997304		-1.04322	0.996618		-1.04322	0.995515		-1.04322	0.99614
-0.968703	0.996229		-0.968703	0.997214		-0.968703	0.996359		-0.968703	0.99641		-0.968703	0.995456		-0.968703	0.995348		-0.968703	0.996831		-0.968703	0.996939		-0.968703	0.99512		-0.968703	0.996165		-0.968703	0.995689		-0.968703	0.995863		-0.968703	0.995544		-0.968703	0.996859		-0.968703	0.994826		-0.968703	0.994542		-0.968703	0.996979
-0.894187	0.997145		-0.894187	0.996953		-0.894187	0.995001		-0.894187	0.995737		-0.894187	0.996182		-0.894187	0.995802		-0.894187	0.995568		-0.894187	0.995458		-0.894187	0.995547		-0.894187	0.996632		-0.894187	0.995064		-0.894187	0.995904		-0.894187	0.995728		-0.894187	0.995724		-0.894187	0.995224		-0.894187	0.99564		-0.894187	0.996073
-0.819672	0.996741		-0.819672	0.995048		-0.819672	0.994886		-0.819672	0.996099		-0.819672	0.995529		-0.819672	0.995549		-0.819672	0.996675		-0.819672	0.995139		-0.819672	0.995385		-0.819672	0.99626		-0.819672	0.995277		-0.819672	0.995203		-0.819672	0.994721		-0.819672	0.995025		-0.819672	0.996092		-0.819672	0.9951		-0.819672	0.995502
-0.745156	0.997261		-0.745156	0.994385		-0.745156	0.995277		-0.745156	0.99599		-0.745156	0.995512		-0.745156	0.995955		-0.745156	0.996308		-0.745156	0.995895		-0.745156	0.993644		-0.745156	0.995145		-0.745156	0.994713		-0.745156	0.995857		-0.745156	0.994867		-0.745156	0.996092		-0.745156	0.99523		-0.745156	0.994868		-0.745156	0.996352
-0.67064	0.995819		-0.67064	0.995467		-0.67064	0.995275		-0.67064	0.994705		-0.67064	0.996436		-0.67064	0.995633		-0.67064	0.995003		-0.67064	0.996098		-0.67064	0.994831		-0.67064	0.996205		-0.67064	0.994628		-0.67064	0.996031		-0.67064	0.99562		-0.67064	0.994347		-0.67064	0.99523		-0.67064	0.994841		-0.67064	0.995583
-0.596125	0.995355		-0.596125	0.995332		-0.596125	0.99358		-0.596125	0.995257		-0.596125	0.995283		-0.596125	0.995777		-0.596125	0.994604		-0.596125	0.995696		-0.596125	0.995786		-0.596125	0.995434		-0.596125	0.99548		-0.596125	0.995239		-0.596125	0.993686		-0.596125	0.995629		-0.596125	0.995795		-0.596125	0.994554		-0.596125	0.995206
-0.521609	0.996344		-0.521609	0.995023		-0.521609	0.995376		-0.521609	0.994385		-0.521609	0.994518		-0.521609	0.995597		-0.521609	0.995347		-0.521609	0.99504		-0.521609	0.995861		-0.521609	0.995387		-0.521609	0.995759		-0.521609	0.995197		-0.521609	0.994943		-0.521609	0.995424		-0.521609	0.995635		-0.521609	0.994083		-0.521609	0.995324
-0.447094	0.995359		-0.447094	0.995055		-0.447094	0.99457		-0.447094	0.994269		-0.447094	0.994211		-0.447094	0.995215		-0.447094	0.994522		-0.447094	0.995901		-0.447094	0.995443		-0.447094	0.995262		-0.447094	0.995296		-0.447094	0.996781		-0.447094	0.995457		-0.447094	0.99555		-0.447094	0.994704		-0.447094	0.994246		-0.447094	0.995575
-0.372578	0.995798		-0.372578	0.993523		-0.372578	0.994451		-0.372578	0.994919		-0.372578	0.99423		-0.372578	0.995435		-0.372578	0.995087		-0.372578	0.993875		-0.372578	0.995552		-0.372578	0.994479		-0.372578	0.994957		-0.372578	0.995231		-0.372578	0.996328		-0.372578	0.994714		-0.372578	0.995038		-0.372578	0.99399		-0.372578	0.996013
-0.298063	0.994676		-0.298063	0.993978		-0.298063	0.993653		-0.298063	0.994976		-0.298063	0.994991		-0.298063	0.994905		-0.298063	0.993667		-0.298063	0.995278		-0.298063	0.99533		-0.298063	0.995504		-0.298063	0.994478		-0.298063	0.995359		-0.298063	0.994409		-0.298063	0.995074		-0.298063	0.994997		-0.298063	0.994175		-0.298063	0.994627
-0.223547	0.995724		-0.223547	0.994989		-0.223547	0.994985		-0.223547	0.994706		-0.223547	0.995375		-0.223547	0.994434		-0.223547	0.995091		-0.223547	0.994612		-0.223547	0.995173		-0.223547	0.994992		-0.223547	0.994694		-0.223547	0.993469		-0.223547	0.994271		-0.223547	0.995768		-0.223547	0.994115		-0.223547	0.993895		-0.223547	0.994154
-0.149031	0.995311		-0.149031	0.994763		-0.149031	0.994878		-0.149031	0.994798		-0.149031	0.993686		-0.149031	0.994394		-0.149031	0.994559		-0.149031	0.995419		-0.149031	0.994215		-0.149031	0.995161		-0.149031	0.994263		-0.149031	0.995345		-0.149031	0.994773		-0.149031	0.994464		-0.149031	0.994407		-0.149031	0.994731		-0.149031	0.993894
-0.0745156	0.995226		-0.0745156	0.994605		-0.0745156	0.994494		-0.0745156	0.993851		-0.0745156	0.99456		-0.0745156	0.994386		-0.0745156	0.994596		-0.0745156	0.994987		-0.0745156	0.994661		-0.0745156	0.994429		-0.0745156	0.99453		-0.0745156	0.995189		-0.0745156	0.993687		-0.0745156	0.993927		-0.0745156	0.993818		-0.0745156	0.993159		-0.0745156	0.992882
0	0.991838		0	0.99079		0	0.991404		0	0.992136		0	0.992115		0	0.992457		0	0.994732		0	0.991912		0	0.992911		0	0.992189		0	0.992354		0	0.992751		0	0.991538		0	0.991583		0	0.992317		0	0.991423		0	0.991695
0.0745156	0.954817		0.0745156	0.95434		0.0745156	0.95675		0.0745156	0.958453		0.0745156	0.96027		0.0745156	0.96154		0.0745156	0.969358		0.0745156	0.962334		0.0745156	0.96185		0.0745156	0.961304		0.0745156	0.962445		0.0745156	0.963054		0.0745156	0.961277		0.0745156	0.960203		0.0745156	0.961384		0.0745156	0.952932		0.0745156	0.95438
0.149031	0.93327		0.149031	0.933926		0.149031	0.937438		0.149031	0.939665		0.149031	0.941393		0.149031	0.94329		0.149031	0.948577		0.149031	0.943779		0.149031	0.94478		0.149031	0.942781		0.149031	0.946398		0.149031	0.946443		0.149031	0.944002		0.149031	0.941625		0.149031	0.944421		0.149031	0.931466		0.149031	0.931368
0.223547	0.919823		0.223547	0.920814		0.223547	0.924089		0.223547	0.925483		0.223547	0.92834		0.223547	0.931555		0.223547	0.935766		0.223547	0.931341		0.223547	0.933598		0.223547	0.929681		0.223547	0.934287		0.223547	0.932132		0.223547	0.931387		0.223547	0.931515		0.223547	0.931757		0.223547	0.918761		0.223547	0.918313
0.298062	0.909117		0.298062	0.910449		0.298062	0.913825		0.298062	0.916645		0.298062	0.918708		0.298062	0.920178		0.298062	0.925248		0.298062	0.92316		0.298062	0.923944		0.298062	0.920384		0.298062	0.924941		0.298062	0.923563		0.298062	0.922028		0.298062	0.921223		0.298062	0.923688		0.298062	0.90785		0.298062	0.908886
0.372578	0.89995		0.372578	0.901788		0.372578	0.905417		0.372578	0.908415		0.372578	0.910253		0.372578	0.912619		0.372578	0.915703		0.372578	0.91476		0.372578	0.914993		0.372578	0.912517		0.372578	0.915982		0.372578	0.915886		0.372578	0.913011		0.372578	0.913121		0.372578	0.915055		0.372578	0.899191		0.372578	0.897981
0.447093	0.892463		0.447093	0.894301		0.447093	0.898106		0.447093	0.90022		0.447093	0.901899		0.447093	0.9054		0.447093	0.908872		0.447093	0.907099		0.447093	0.90796		0.447093	0.905025		0.447093	0.909152		0.447093	0.908401		0.447093	0.906688		0.447093	0.904758		0.447093	0.907724		0.447093	0.8924		0.447093	0.891433
0.521609	0.885806		0.521609	0.887383		0.521609	0.891439		0.521609	0.893443		0.521609	0.895595		0.521609	0.89904		0.521609	0.901999		0.521609	0.899833		0.521609	0.903239		0.521609	0.896766		0.521609	0.902201		0.521609	0.901894		0.521609	0.899881		0.521609	0.898365		0.521609	0.90179		0.521609	0.885209		0.521609	0.88531
0.596125	0.879904		0.596125	0.881142		0.596125	0.885032		0.596125	0.888112		0.596125	0.889922		0.596125	0.892658		0.596125	0.896564		0.596125	0.89438		0.596125	0.895929		0.596125	0.8916		0.596125	0.896308		0.596125	0.895811		0.596125	0.894461		0.596125	0.892113		0.596125	0.896159		0.596125	0.878564		0.596125	0.878705
0.67064	0.874071		0.67064	0.874607		0.67064	0.879484		0.67064	0.88174		0.67064	0.884863		0.67064	0.887782		0.67064	0.890636		0.67064	0.889006		0.67064	0.891309		0.67064	0.885725		0.67064	0.891093		0.67064	0.891337		0.67064	0.888937		0.67064	0.886483		0.67064	0.890568		0.67064	0.873001		0.67064	0.873532
0.745156	0.868547		0.745156	0.869508		0.745156	0.874469		0.745156	0.877705		0.745156	0.879185		0.745156	0.882363		0.745156	0.885311		0.745156	0.884166		0.745156	0.886121		0.745156	0.879767		0.745156	0.885682		0.745156	0.887566		0.745156	0.883463		0.745156	0.880868		0.745156	0.885222		0.745156	0.869104		0.745156	0.866148
0.819672	0.864076		0.819672	0.86429		0.819672	0.869383		0.819672	0.872816		0.819672	0.872905		0.819672	0.877473		0.819672	0.879885		0.819672	0.879372		0.819672	0.880044		0.819672	0.876085		0.819672	0.880747		0.819672	0.880825		0.819672	0.878938		0.819672	0.876491		0.819672	0.880028		0.819672	0.8643		0.819672	0.863346
0.894187	0.859225		0.894187	0.859143		0.894187	0.864949		0.894187	0.86748		0.894187	0.868314		0.894187	0.873612		0.894187	0.875348		0.894187	0.874127		0.894187	0.876559		0.894187	0.870462		0.894187	0.876514		0.894187	0.875696		0.894187	0.873481		0.894187	0.87035		0.894187	0.875848		0.894187	0.859914		0.894187	0.857862
0.968703	0.853659		0.968703	0.853151		0.968703	0.860266		0.968703	0.862454		0.968703	0.864621		0.968703	0.868021		0.968703	0.870833		0.968703	0.870313		0.968703	0.872891		0.968703	0.86562		0.968703	0.871693		0.968703	0.871332		0.968703	0.869643		0.968703	0.865898		0.968703	0.872684		0.968703	0.854085		0.968703	0.852722
1.04322	0.849662		1.04322	0.849653		1.04322	0.857354		1.04322	0.858316		1.04322	0.859859		1.04322	0.864618		1.04322	0.866526		1.04322	0.865606		1.04322	0.867725		1.04322	0.861767		1.04322	0.867596		1.04322	0.867965		1.04322	0.864918		1.04322	0.862661		1.04322	0.867186		1.04322	0.850029		1.04322	0.848458
1.11773	0.846116		1.11773	0.846652		1.11773	0.852626		1.11773	0.855685		1.11773	0.855943		1.11773	0.860012		1.11773	0.862438		1.11773	0.861692		1.11773	0.864416		1.11773	0.857134		1.11773	0.864375		1.11773	0.863202		1.11773	0.860856		1.11773	0.857496		1.11773	0.8641		1.11773	0.845912		1.11773	0.84437
1.19225	0.841325		1.19225	0.841748		1.19225	0.848575		1.19225	0.849744		1.19225	0.851574		1.19225	0.855478		1.19225	0.858277		1.19225	0.858482		1.19225	0.860691		1.19225	0.853262		1.19225	0.86009		1.19225	0.859788		1.19225	0.857611		1.19225	0.853152		1.19225	0.858893		1.19225	0.843678		1.19225	0.840161
1.26677	0.838836		1.26677	0.838704		1.26677	0.844661		1.26677	0.847054		1.26677	0.848319		1.26677	0.851714		1.26677	0.854527		1.26677	0.854361		1.26677	0.856959		1.26677	0.850302		1.26677	0.855372		1.26677	0.856168		1.26677	0.854947		1.26677	0.850699		1.26677	0.85552		1.26677	0.839346		1.26677	0.836912
1.34128	0.833223		1.34128	0.834846		1.34128	0.841215		1.34128	0.843724		1.34128	0.844276		1.34128	0.848172		1.34128	0.85083		1.34128	0.850508		1.34128	0.852679		1.34128	0.845693		1.34128	0.85192		1.34128	0.852311		1.34128	0.850787		1.34128	0.846845		1.34128	0.852982		1.34128	0.836222		1.34128	0.831879
1.4158	0.830381		1.4158	0.83122		1.4158	0.837387		1.4158	0.840123		1.4158	0.840604		1.4158	0.844965		1.4158	0.847114		1.4158	0.846973		1.4158	0.848934		1.4158	0.842288		1.4158	0.849679		1.4158	0.848501		1.4158	0.846823		1.4158	0.843235		1.4158	0.849128		1.4158	0.832812		1.4158	0.829056
1.49031	0.826991		1.49031	0.827474		1.49031	0.833329		1.49031	0.83585		1.49031	0.837878		1.49031	0.842155		1.49031	0.84344		1.49031	0.842305		1.49031	0.845		1.49031	0.840075		1.49031	0.845685		1.49031	0.845847		1.49031	0.844152		1.49031	0.839118		1.49031	0.846348		1.49031	0.829473		1.49031	0.82607
1.56483	0.823774		1.56483	0.824246		1.56483	0.83078		1.56483	0.833502		1.56483	0.835036		1.56483	0.838408		1.56483	0.840894		1.56483	0.840875		1.56483	0.840996		1.56483	0.835276		1.56483	0.842728		1.56483	0.842238		1.56483	0.841463		1.56483	0.83478		1.56483	0.841803		1.56483	0.825917		1.56483	0.822711
1.63934	0.819939		1.63934	0.820425		1.63934	0.827917		1.63934	0.829934		1.63934	0.831061		1.63934	0.83518		1.63934	0.837544		1.63934	0.837414		1.63934	0.838418		1.63934	0.831977		1.63934	0.838605		1.63934	0.839052		1.63934	0.836626		1.63934	0.833149		1.63934	0.840667		1.63934	0.823938		1.63934	0.818972
1.71386	0.817526		1.71386	0.81749		1.71386	0.823767		1.71386	0.8273		1.71386	0.827788		1.71386	0.831087		1.71386	0.834188		1.71386	0.83308		1.71386	0.83505		1.71386	0.829865		1.71386	0.835906		1.71386	0.836137		1.71386	0.834743		1.71386	0.829985		1.71386	0.836546		1.71386	0.821142		1.71386	0.815695
1.78837	0.815121		1.78837	0.814315		1.78837	0.82197		1.78837	0.82399		1.78837	0.824786		1.78837	0.828732		1.78837	0.831416		1.78837	0.831383		1.78837	0.833266		1.78837	0.825813		1.78837	0.833131		1.78837	0.833031		1.78837	0.8318		1.78837	0.827204		1.78837	0.833835		1.78837	0.818442		1.78837	0.813021
1.86289	0.810684		1.86289	0.811641		1.86289	0.818521		1.86289	0.820751		1.86289	0.822895		1.86289	0.825778		1.86289	0.829448		1.86289	0.827432		1.86289	0.829712		1.86289	0.823476		1.86289	0.830488		1.86289	0.83042		1.86289	0.829233		1.86289	0.823821		1.86289	0.830788		1.86289	0.815025		1.86289	0.810032
1.93741	0.808407		1.93741	0.809463		1.93741	0.815655		1.93741	0.818888		1.93741	0.819543		1.93741	0.823018		1.93741	0.826289		1.93741	0.823953		1.93741	0.827063		1.93741	0.8204		1.93741	0.826904		1.93741	0.827345		1.93741	0.825421		1.93741	0.820649		1.93741	0.828816		1.93741	0.812541		1.93741	0.807417
2.01192	0.805534		2.01192	0.805602		2.01192	0.81315		2.01192	0.815894		2.01192	0.816812		2.01192	0.820235		2.01192	0.823028		2.01192	0.821742		2.01192	0.824532		2.01192	0.818047		2.01192	0.823775		2.01192	0.823937		2.01192	0.823252		2.01192	0.817567		2.01192	0.825202		2.01192	0.810122		2.01192	0.804323
2.08644	0.803721		2.08644	0.803203		2.08644	0.810918		2.08644	0.813854		2.08644	0.814381		2.08644	0.817154		2.08644	0.820037		2.08644	0.819804		2.08644	0.821995		2.08644	0.815104		2.08644	0.821847		2.08644	0.822984		2.08644	0.821196		2.08644	0.816706		2.08644	0.823278		2.08644	0.80801		2.08644	0.801608
2.16095	0.800793		2.16095	0.800505		2.16095	0.806942		2.16095	0.810143		2.16095	0.810214		2.16095	0.815445		2.16095	0.816638		2.16095	0.817622		2.16095	0.818399		2.16095	0.812178		2.16095	0.819225		2.16095	0.819401		2.16095	0.818041		2.16095	0.813011		2.16095	0.819874		2.16095	0.80523		2.16095	0.798707
2.23547	0.798181		2.23547	0.79867		2.23547	0.804726		2.23547	0.807302		2.23547	0.808435		2.23547	0.812157		2.23547	0.815294		2.23547	0.814207		2.23547	0.816292		2.23547	0.80988		2.23547	0.81699		2.23547	0.817433		2.23547	0.814752		2.23547	0.810159		2.23547	0.817326		2.23547	0.803428		2.23547	0.796579
2.30998	0.795545		2.30998	0.795663		2.30998	0.802538		2.30998	0.80545		2.30998	0.805365		2.30998	0.810416		2.30998	0.812684		2.30998	0.811399		2.30998	0.81401		2.30998	0.806411		2.30998	0.814861		2.30998	0.814752		2.30998	0.811676		2.30998	0.807731		2.30998	0.815015		2.30998	0.80061		2.30998	0.794034
2.3845	0.792782		2.3845	0.792968		2.3845	0.800196		2.3845	0.80274		2.3845	0.802397		2.3845	0.80858		2.3845	0.810293		2.3845	0.809004		2.3845	0.812137		2.3845	0.804613		2.3845	0.810795		2.3845	0.811639		2.3845	0.810522		2.3845	0.804493		2.3845	0.812877		2.3845	0.799378		2.3845	0.791437
2.45901	0.791737		2.45901	0.789743		2.45901	0.797376		2.45901	0.800007		2.45901	0.79962		2.45901	0.804677		2.45901	0.807491		2.45901	0.807868		2.45901	0.808686		2.45901	0.802018		2.45901	0.808905		2.45901	0.809675		2.45901	0.806899		2.45901	0.802028		2.45901	0.809623		2.45901	0.796077		2.45901	0.788622
2.53353	0.788694		2.53353	0.78734		2.53353	0.795722		2.53353	0.797961		2.53353	0.797217		2.53353	0.802361		2.53353	0.80506		2.53353	0.804846		2.53353	0.806627		2.53353	0.799019		2.53353	0.807123		2.53353	0.806951		2.53353	0.805067		2.53353	0.799766		2.53353	0.808096		2.53353	0.794249		2.53353	0.786909
2.60805	0.785822		2.60805	0.785155		2.60805	0.79412		2.60805	0.794534		2.60805	0.795674		2.60805	0.799835		2.60805	0.80281		2.60805	0.802332		2.60805	0.804184		2.60805	0.798009		2.60805	0.804387		2.60805	0.805586		2.60805	0.80211		2.60805	0.797525		2.60805	0.805593		2.60805	0.79118		2.60805	0.784115
2.68256	0.783806		2.68256	0.783747		2.68256	0.791312		2.68256	0.793209		2.68256	0.793267		2.68256	0.797965		2.68256	0.799554		2.68256	0.799876		2.68256	0.802676		2.68256	0.793566		2.68256	0.801731		2.68256	0.8025		2.68256	0.801062		2.68256	0.794714		2.68256	0.801767		2.68256	0.79018		2.68256	0.781706
2.75708	0.781851		2.75708	0.78146		2.75708	0.78937		2.75708	0.790897		2.75708	0.790005		2.75708	0.795296		2.75708	0.797372		2.75708	0.796977		2.75708	0.799201		2.75708	0.791283		2.75708	0.799518		2.75708	0.800697		2.75708	0.798857		2.75708	0.792892		2.75708	0.799438		2.75708	0.788767		2.75708	0.779941
2.83159	0.778975		2.83159	0.77889		2.83159	0.786625		2.83159	0.787305		2.83159	0.789301		2.83159	0.793035		2.83159	0.796219		2.83159	0.796048		2.83159	0.797818		2.83159	0.789074		2.83159	0.797908		2.83159	0.798071		2.83159	0.795181		2.83159	0.791054		2.83159	0.797783		2.83159	0.787106		2.83159	0.777158
2.90611	0.776866		2.90611	0.775665		2.90611	0.784587		2.90611	0.786197		2.90611	0.785135		2.90611	0.791521		2.90611	0.792886		2.90611	0.793398		2.90611	0.796052		2.90611	0.787462		2.90611	0.795486		2.90611	0.796235		2.90611	0.793594		2.90611	0.788958		2.90611	0.795851		2.90611	0.78422		2.90611	0.775774
2.98062	0.77504		2.98062	0.7742		2.98062	0.782534		2.98062	0.784348		2.98062	0.783833		2.98062	0.788848		2.98062	0.791545		2.98062	0.791061		2.98062	0.792984		2.98062	0.785093		2.98062	0.793286		2.98062	0.793707		2.98062	0.791732		2.98062	0.785237		2.98062	0.792794		2.98062	0.782324		2.98062	0.773221
3.05514	0.772636		3.05514	0.77218		3.05514	0.780189		3.05514	0.781837		3.05514	0.781123		3.05514	0.78614		3.05514	0.789205		3.05514	0.788915		3.05514	0.791121		3.05514	0.783446		3.05514	0.790186		3.05514	0.791864		3.05514	0.789688		3.05514	0.783974		3.05514	0.791203		3.05514	0.781081		3.05514	0.771577
3.12966	0.770435		3.12966	0.77078		3.12966	0.778274		3.12966	0.779253		3.12966	0.779533		3.12966	0.784209		3.12966	0.786327		3.12966	0.787402		3.12966	0.786695		3.12966	0.781528		3.12966	0.789255		3.12966	0.789972		3.12966	0.787176		3.12966	0.781308		3.12966	0.788547		3.12966	0.778654		3.12966	0.769339
3.20417	0.769365		3.20417	0.768322		3.20417	0.776628		3.20417	0.777786		3.20417	0.777119		3.20417	0.781501		3.20417	0.784425		3.20417	0.78454		3.20417	0.786556		3.20417	0.77909		3.20417	0.786362		3.20417	0.787048		3.20417	0.78591		3.20417	0.779381		3.20417	0.787807		3.20417	0.777676		3.20417	0.766803
3.27869	0.767507		3.27869	0.765991		3.27869	0.774092		3.27869	0.776936		3.27869	0.774296		3.27869	0.78051		3.27869	0.782059		3.27869	0.782115		3.27869	0.784353		3.27869	0.777797		3.27869	0.783907		3.27869	0.785064		3.27869	0.782425		3.27869	0.777756		3.27869	0.784362		3.27869	0.77515		3.27869	0.765789
3.3532	0.765633		3.3532	0.765149		3.3532	0.772159		3.3532	0.774051		3.3532	0.772182		3.3532	0.778079		3.3532	0.780584		3.3532	0.781095		3.3532	0.782101		3.3532	0.776186		3.3532	0.781886		3.3532	0.783425		3.3532	0.779784		3.3532	0.775139		3.3532	0.783836		3.3532	0.774662		3.3532	0.763579
3.42772	0.76428		3.42772	0.762505		3.42772	0.770957		3.42772	0.772104		3.42772	0.772048		3.42772	0.776345		3.42772	0.777756		3.42772	0.777747		3.42772	0.779599		3.42772	0.773134		3.42772	0.780376		3.42772	0.782022		3.42772	0.777946		3.42772	0.773244		3.42772	0.781343		3.42772	0.772053		3.42772	0.761794
3.50223	0.761383		3.50223	0.760487		3.50223	0.769063		3.50223	0.770132		3.50223	0.769411		3.50223	0.7745		3.50223	0.776937		3.50223	0.776289		3.50223	0.778209		3.50223	0.77147		3.50223	0.778198		3.50223	0.779911		3.50223	0.77668		3.50223	0.771038		3.50223	0.778505		3.50223	0.770434		3.50223	0.759944
3.57675	0.759342		3.57675	0.758515		3.57675	0.767675		3.57675	0.767832		3.57675	0.767655		3.57675	0.770912		3.57675	0.77442		3.57675	0.774259		3.57675	0.776306		3.57675	0.76849		3.57675	0.776044		3.57675	0.777358		3.57675	0.77366		3.57675	0.76941		3.57675	0.777392		3.57675	0.768394		3.57675	0.758675
3.65126	0.758102		3.65126	0.757303		3.65126	0.766696		3.65126	0.76614		3.65126	0.765693		3.65126	0.769779		3.65126	0.772085		3.65126	0.771177		3.65126	0.774532		3.65126	0.767685		3.65126	0.773812		3.65126	0.775732		3.65126	0.772106		3.65126	0.767173		3.65126	0.774833		3.65126	0.766829		3.65126	0.756095
3.72578	0.755354		3.72578	0.755372		3.72578	0.762377		3.72578	0.764606		3.72578	0.763003		3.72578	0.768679		3.72578	0.771162		3.72578	0.770295		3.72578	0.772764		3.72578	0.765936		3.72578	0.772768		3.72578	0.772992		3.72578	0.770773		3.72578	0.765013		3.72578	0.772955		3.72578	0.765361		3.72578	0.754345
3.8003	0.753627		3.8003	0.753299		3.8003	0.762898		3.8003	0.762984		3.8003	0.760796		3.8003	0.76699		3.8003	0.768551		3.8003	0.76895		3.8003	0.771143		3.8003	0.763416		3.8003	0.770903		3.8003	0.771752		3.8003	0.769528		3.8003	0.763484		3.8003	0.771975		3.8003	0.764166		3.8003	0.752849
3.87481	0.752633		3.87481	0.752518		3.87481	0.760994		3.87481	0.760392		3.87481	0.759674		3.87481	0.764684		3.87481	0.76695		3.87481	0.766614		3.87481	0.769382		3.87481	0.761568		3.87481	0.768801		3.87481	0.770257		3.87481	0.767539		3.87481	0.761655		3.87481	0.768907		3.87481	0.762424		3.87481	0.752439
3.94933	0.751428		3.94933	0.750555		3.94933	0.759793		3.94933	0.759209		3.94933	0.758289		3.94933	0.763135		3.94933	0.764843		3.94933	0.765297		3.94933	0.767122		3.94933	0.760218		3.94933	0.766639		3.94933	0.768783		3.94933	0.764826		3.94933	0.760177		3.94933	0.766738		3.94933	0.761507		3.94933	0.750576
4.02384	0.74969		4.02384	0.749187		4.02384	0.758001		4.02384	0.758815		4.02384	0.756405		4.02384	0.761575		4.02384	0.762891		4.02384	0.763631		4.02384	0.765838		4.02384	0.757414		4.02384	0.764681		4.02384	0.766428		4.02384	0.762506		4.02384	0.758587		4.02384	0.765212		4.02384	0.760401		4.02384	0.748157
4.09836	0.748255		4.09836	0.746723		4.09836	0.755893		4.09836	0.757152		4.09836	0.754949		4.09836	0.759287		4.09836	0.761933		4.09836	0.761155		4.09836	0.762267		4.09836	0.756339		4.09836	0.764023		4.09836	0.765513		4.09836	0.761787		4.09836	0.757455		4.09836	0.764259		4.09836	0.757778		4.09836	0.746162
4.17287	0.74658		4.17287	0.746864		4.17287	0.754246		4.17287	0.75524		4.17287	0.753088		4.17287	0.758239		4.17287	0.759851		4.17287	0.759622		4.17287	0.762314		4.17287	0.754654		4.17287	0.76124		4.17287	0.763145		4.17287	0.761197		4.17287	0.755234		4.17287	0.76233		4.17287	0.756535		4.17287	0.744539
4.24739	0.745056		4.24739	0.744215		4.24739	0.752795		4.24739	0.752849		4.24739	0.751936		4.24739	0.756076		4.24739	0.757867		4.24739	0.758328		4.24739	0.760382		4.24739	0.752794		4.24739	0.759803		4.24739	0.761255		4.24739	0.758093		4.24739	0.753523		4.24739	0.761238		4.24739	0.755553		4.24739	0.743495
4.3219	0.743486		4.3219	0.743106		4.3219	0.751411		4.3219	0.751342		4.3219	0.749259		4.3219	0.754786		4.3219	0.756727		4.3219	0.755963		4.3219	0.758096		4.3219	0.750753		4.3219	0.758152		4.3219	0.758651		4.3219	0.756589		4.3219	0.752256		4.3219	0.759637		4.3219	0.754009		4.3219	0.742059
4.39642	0.7422		4.39642	0.741517		4.39642	0.749619		4.39642	0.74877		4.39642	0.748782		4.39642	0.753116		4.39642	0.75537		4.39642	0.754968		4.39642	0.756891		4.39642	0.748852		4.39642	0.756066		4.39642	0.757189		4.39642	0.7543		4.39642	0.749737		4.39642	0.757028		4.39642	0.753064		4.39642	0.740497
4.47094	0.740742		4.47094	0.740102		4.47094	0.747073		4.47094	0.747769		4.47094	0.746294		4.47094	0.750463		4.47094	0.754566		4.47094	0.753141		4.47094	0.754987		4.47094	0.746549		4.47094	0.7551		4.47094	0.755799		4.47094	0.753418		4.47094	0.748585		4.47094	0.755929		4.47094	0.752341		4.47094	0.739343
4.54545	0.739085		4.54545	0.738423		4.54545	0.746744		4.54545	0.745867		4.54545	0.744668		4.54545	0.749349		4.54545	0.751435		4.54545	0.750763		4.54545	0.754241		4.54545	0.745896		4.54545	0.753881		4.54545	0.753817		4.54545	0.751379		4.54545	0.747621		4.54545	0.754347		4.54545	0.74958		4.54545	0.737737
4.61997	0.736679		4.61997	0.737359		4.61997	0.745182		4.61997	0.74467		4.61997	0.742669		4.61997	0.747376		4.61997	0.750989		4.61997	0.749557		4.61997	0.752061		4.61997	0.745061		4.61997	0.751278		4.61997	0.752762		4.61997	0.749546		4.61997	0.745725		4.61997	0.752322		4.61997	0.748341		4.61997	0.735792
4.69448	0.735791		4.69448	0.734339		4.69448	0.744023		4.69448	0.744411		4.69448	0.741662		4.69448	0.745949		4.69448	0.749116		4.69448	0.748179		4.69448	0.750347		4.69448	0.742528		4.69448	0.749743		4.69448	0.749978		4.69448	0.748666		4.69448	0.744986		4.69448	0.751439		4.69448	0.747109		4.69448	0.734777
4.769	0.735212		4.769	0.733986		4.769	0.742683		4.769	0.742317		4.769	0.739178		4.769	0.744792		4.769	0.747508		4.769	0.746999		4.769	0.748431		4.769	0.74016		4.769	0.748851		4.769	0.74915		4.769	0.747285		4.769	0.742766		4.769	0.750119		4.769	0.745186		4.769	0.73362
4.84351	0.733745		4.84351	0.73356		4.84351	0.741783		4.84351	0.740216		4.84351	0.738993		4.84351	0.743081		4.84351	0.745452		4.84351	0.74489		4.84351	0.747207		4.84351	0.740528		4.84351	0.747664		4.84351	0.747135		4.84351	0.746605		4.84351	0.741533		4.84351	0.748709		4.84351	0.743839		4.84351	0.731486
4.91803	0.731932		4.91803	0.731751		4.91803	0.739591		4.91803	0.739036		4.91803	0.737141		4.91803	0.74178		4.91803	0.743324		4.91803	0.7436		4.91803	0.7453		4.91803	0.737688		4.91803	0.744603		4.91803	0.746421		4.91803	0.744809		4.91803	0.739716		4.91803	0.747305		4.91803	0.74275		4.91803	0.731914
4.99255	0.730664		4.99255	0.730065		4.99255	0.738679		4.99255	0.738187		4.99255	0.736316		4.99255	0.741267		4.99255	0.742794		4.99255	0.741964		4.99255	0.743717		4.99255	0.736232		4.99255	0.743362		4.99255	0.745464		4.99255	0.743228		4.99255	0.738639		4.99255	0.745856		4.99255	0.740849		4.99255	0.729071
5.06706	0.729207		5.06706	0.728714		5.06706	0.736811		5.06706	0.737232		5.06706	0.734615		5.06706	0.738976		5.06706	0.740842		5.06706	0.74077		5.06706	0.742185		5.06706	0.735329		5.06706	0.742382		5.06706	0.743569		5.06706	0.741998		5.06706	0.736917		5.06706	0.743875		5.06706	0.740949		5.06706	0.728715
5.14158	0.728809		5.14158	0.728036		5.14158	0.735572		5.14158	0.735821		5.14158	0.733119		5.14158	0.737475		5.14158	0.739451		5.14158	0.738456		5.14158	0.740623		5.14158	0.732868		5.14158	0.740409		5.14158	0.742694		5.14158	0.740755		5.14158	0.734859		5.14158	0.742143		5.14158	0.739861		5.14158	0.727277
5.21609	0.728171		5.21609	0.72777		5.21609	0.73476		5.21609	0.734129		5.21609	0.7327		5.21609	0.735825		5.21609	0.738315		5.21609	0.737497		5.21609	0.740156		5.21609	0.732316		5.21609	0.739607		5.21609	0.740842		5.21609	0.738744		5.21609	0.734001		5.21609	0.740214		5.21609	0.73769		5.21609	0.726868
5.29061	0.726684		5.29061	0.725204		5.29061	0.732988		5.29061	0.733269		5.29061	0.730101		5.29061	0.734279		5.29061	0.736667		5.29061	0.736257		5.29061	0.738229		5.29061	0.730981		5.29061	0.73862		5.29061	0.738176		5.29061	0.736373		5.29061	0.73178		5.29061	0.740456		5.29061	0.736627		5.29061	0.725144
5.36512	0.725629		5.36512	0.725081		5.36512	0.731525		5.36512	0.732037		5.36512	0.72932		5.36512	0.734135		5.36512	0.736047		5.36512	0.735445		5.36512	0.737177		5.36512	0.728823		5.36512	0.736678		5.36512	0.737416		5.36512	0.735619		5.36512	0.730221		5.36512	0.738415		5.36512	0.73597		5.36512	0.724385
5.43964	0.725341		5.43964	0.723138		5.43964	0.730892		5.43964	0.730084		5.43964	0.727703		5.43964	0.732272		5.43964	0.733451		5.43964	0.733691		5.43964	0.735576		5.43964	0.72859		5.43964	0.734617		5.43964	0.736651		5.43964	0.734537		5.43964	0.7303		5.43964	0.737737		5.43964	0.735159		5.43964	0.722554
5.51415	0.723705		5.51415	0.721881		5.51415	0.729782		5.51415	0.729833		5.51415	0.726801		5.51415	0.730994		5.51415	0.733377		5.51415	0.732015		5.51415	0.734285		5.51415	0.726985		5.51415	0.734703		5.51415	0.735051		5.51415	0.732753		5.51415	0.728551		5.51415	0.737037		5.51415	0.733595		5.51415	0.721886
5.58867	0.721106		5.58867	0.721333		5.58867	0.728932		5.58867	0.727769		5.58867	0.725349		5.58867	0.728432		5.58867	0.730982		5.58867	0.730388		5.58867	0.732586		5.58867	0.724879		5.58867	0.733895		5.58867	0.733223		5.58867	0.732457		5.58867	0.727672		5.58867	0.735734		5.58867	0.733126		5.58867	0.720965
5.66319	0.721063		5.66319	0.72029		5.66319	0.726966		5.66319	0.726729		5.66319	0.724701		5.66319	0.727723		5.66319	0.730531		5.66319	0.730126		5.66319	0.730926		5.66319	0.724371		5.66319	0.732215		5.66319	0.732154		5.66319	0.730701		5.66319	0.725753		5.66319	0.735603		5.66319	0.73231		5.66319	0.719918
5.7377	0.720511		5.7377	0.718826		5.7377	0.726341		5.7377	0.725186		5.7377	0.723047		5.7377	0.726899		5.7377	0.729666		5.7377	0.728484		5.7377	0.730547		5.7377	0.722548		5.7377	0.729807		5.7377	0.732399		5.7377	0.727889		5.7377	0.724042		5.7377	0.733338		5.7377	0.730724		5.7377	0.718514
5.81222	0.717838		5.81222	0.717579		5.81222	0.725132		5.81222	0.724848		5.81222	0.720561		5.81222	0.725938		5.81222	0.728496		5.81222	0.726744		5.81222	0.727758		5.81222	0.722219		5.81222	0.729322		5.81222	0.730587		5.81222	0.728315		5.81222	0.722922		5.81222	0.731909		5.81222	0.72863		5.81222	0.717069
5.88673	0.716939		5.88673	0.717217		5.88673	0.723877		5.88673	0.724458		5.88673	0.72031		5.88673	0.723838		5.88673	0.726739		5.88673	0.726216		5.88673	0.726959		5.88673	0.721134		5.88673	0.728046		5.88673	0.729366		5.88673	0.727306		5.88673	0.722139		5.88673	0.729711		5.88673	0.728047		5.88673	0.716374
5.96125	0.716839		5.96125	0.715735		5.96125	0.723209		5.96125	0.722181		5.96125	0.719236		5.96125	0.722845		5.96125	0.726564		5.96125	0.724822		5.96125	0.726236		5.96125	0.719446		5.96125	0.725577		5.96125	0.728296		5.96125	0.726731		5.96125	0.721199		5.96125	0.728811		5.96125	0.727743		5.96125	0.71523
6.03576	0.715226		6.03576	0.714153		6.03576	0.721903		6.03576	0.720764		6.03576	0.71852		6.03576	0.7224		6.03576	0.725493		6.03576	0.724174		6.03576	0.724902		6.03576	0.71823		6.03576	0.725237		6.03576	0.726569		6.03576	0.725515		6.03576	0.719538		6.03576	0.728304		6.03576	0.725787		6.03576	0.714881
6.11028	0.714749		6.11028	0.713178		6.11028	0.720764		6.11028	0.719613		6.11028	0.717682		6.11028	0.720983		6.11028	0.723778		6.11028	0.722411		6.11028	0.723365		6.11028	0.716938		6.11028	0.724788		6.11028	0.724635		6.11028	0.72303		6.11028	0.718473		6.11028	0.727403		6.11028	0.724213		6.11028	0.713663
6.18479	0.71338		6.18479	0.71265		6.18479	0.719573		6.18479	0.719157		6.18479	0.716643		6.18479	0.719814		6.18479	0.722785		6.18479	0.720866		6.18479	0.722776		6.18479	0.715794		6.18479	0.724868		6.18479	0.723499		6.18479	0.721844		6.18479	0.717886		6.18479	0.725243		6.18479	0.723445		6.18479	0.712787
6.25931	0.713026		6.25931	0.711621		6.25931	0.718937		6.25931	0.718022		6.25931	0.715066		6.25931	0.718178		6.25931	0.721895		6.25931	0.719508		6.25931	0.721838		6.25931	0.715275		6.25931	0.722999		6.25931	0.722657		6.25931	0.720743		6.25931	0.717907		6.25931	0.725968		6.25931	0.72328		6.25931	0.711258
6.33383	0.711876		6.33383	0.710557		6.33383	0.7173		6.33383	0.717918		6.33383	0.714102		6.33383	0.716902		6.33383	0.720389		6.33383	0.719403		6.33383	0.719714		6.33383	0.713529		6.33383	0.720035		6.33383	0.72126		6.33383	0.720523		6.33383	0.715914		6.33383	0.724096		6.33383	0.721818		6.33383	0.710217
6.40834	0.710662		6.40834	0.711071		6.40834	0.716267		6.40834	0.715715		6.40834	0.713698		6.40834	0.716157		6.40834	0.71884		6.40834	0.718083		6.40834	0.719589		6.40834	0.711946		6.40834	0.719947		6.40834	0.720247		6.40834	0.718183		6.40834	0.714051		6.40834	0.723068		6.40834	0.720925		6.40834	0.7105
6.48286	0.710365		6.48286	0.709353		6.48286	0.715939		6.48286	0.714967		6.48286	0.713054		6.48286	0.71519		6.48286	0.717612		6.48286	0.71723		6.48286	0.717994		6.48286	0.711289		6.48286	0.718746		6.48286	0.720299		6.48286	0.717608		6.48286	0.713798		6.48286	0.722093		6.48286	0.720908		6.48286	0.708008
6.55737	0.709088		6.55737	0.707944		6.55737	0.714927		6.55737	0.71346		6.55737	0.711343		6.55737	0.713396		6.55737	0.71721		6.55737	0.716542		6.55737	0.716971		6.55737	0.710096		6.55737	0.717583		6.55737	0.718041		6.55737	0.716998		6.55737	0.712338		6.55737	0.721032		6.55737	0.720339		6.55737	0.708301
6.63189	0.708998		6.63189	0.707175		6.63189	0.713361		6.63189	0.712165		6.63189	0.710122		6.63189	0.712551		6.63189	0.716108		6.63189	0.714896		6.63189	0.715758		6.63189	0.708776		6.63189	0.715856		6.63189	0.717387		6.63189	0.715846		6.63189	0.712268		6.63189	0.719935		6.63189	0.719173		6.63189	0.706466
6.7064	0.707553		6.7064	0.706023		6.7064	0.713225		6.7064	0.711874		6.7064	0.709218		6.7064	0.712405		6.7064	0.714598		6.7064	0.713388		6.7064	0.714998		6.7064	0.708731		6.7064	0.715582		6.7064	0.716286		6.7064	0.714573		6.7064	0.710415		6.7064	0.720032		6.7064	0.718031		6.7064	0.705571
6.78092	0.706416		6.78092	0.705417		6.78092	0.711342		6.78092	0.71192		6.78092	0.708734		6.78092	0.711229		6.78092	0.713484		6.78092	0.712536		6.78092	0.714137		6.78092	0.707143		6.78092	0.713497		6.78092	0.716115		6.78092	0.71409		6.78092	0.709534		6.78092	0.719165		6.78092	0.717264		6.78092	0.704671
6.85544	0.705675		6.85544	0.704429		6.85544	0.71072		6.85544	0.710017		6.85544	0.706993		6.85544	0.710501		6.85544	0.713281		6.85544	0.712545		6.85544	0.713275		6.85544	0.706708		6.85544	0.713933		6.85544	0.715039		6.85544	0.713183		6.85544	0.708579		6.85544	0.71827		6.85544	0.716469		6.85544	0.704148
6.92995	0.705114		6.92995	0.704542		6.92995	0.710005		6.92995	0.710589		6.92995	0.707493		6.92995	0.708999		6.92995	0.710742		6.92995	0.710762		6.92995	0.712494		6.92995	0.705692		6.92995	0.712327		6.92995	0.713051		6.92995	0.713092		6.92995	0.707943		6.92995	0.716696		6.92995	0.715145		6.92995	0.702946
7.00447	0.70405		7.00447	0.70386		7.00447	0.709302		7.00447	0.709233		7.00447	0.70502		7.00447	0.707318		7.00447	0.710479		7.00447	0.709549		7.00447	0.711906		7.00447	0.704744		7.00447	0.710849		7.00447	0.712648		7.00447	0.710833		7.00447	0.707544		7.00447	0.716527		7.00447	0.714072		7.00447	0.702581
7.07898	0.703652		7.07898	0.702357		7.07898	0.707561		7.07898	0.707957		7.07898	0.704159		7.07898	0.706759		7.07898	0.709527		7.07898	0.709316		7.07898	0.710427		7.07898	0.703529		7.07898	0.710168		7.07898	0.711335		7.07898	0.709733		7.07898	0.706428		7.07898	0.714063		7.07898	0.713247		7.07898	0.701958
7.1535	0.702288		7.1535	0.702179		7.1535	0.707261		7.1535	0.707039		7.1535	0.702723		7.1535	0.70627		7.1535	0.709297		7.1535	0.70809		7.1535	0.709945		7.1535	0.703016		7.1535	0.709901		7.1535	0.710106		7.1535	0.710092		7.1535	0.704642		7.1535	0.714723		7.1535	0.712513		7.1535	0.701647
7.22801	0.700905		7.22801	0.700439		7.22801	0.705918		7.22801	0.706248		7.22801	0.702508		7.22801	0.705176		7.22801	0.707465		7.22801	0.707913		7.22801	0.70875		7.22801	0.702201		7.22801	0.70818		7.22801	0.710095		7.22801	0.708603		7.22801	0.705568		7.22801	0.711896		7.22801	0.712054		7.22801	0.701454
7.30253	0.70029		7.30253	0.700031		7.30253	0.705319		7.30253	0.705865		7.30253	0.700707		7.30253	0.704508		7.30253	0.707695		7.30253	0.706831		7.30253	0.708308		7.30253	0.701313		7.30253	0.707312		7.30253	0.709927		7.30253	0.707964		7.30253	0.703571		7.30253	0.711598		7.30253	0.710842		7.30253	0.699883
7.37704	0.699886		7.37704	0.699439		7.37704	0.704731		7.37704	0.704856		7.37704	0.69993		7.37704	0.703573		7.37704	0.705571		7.37704	0.705237		7.37704	0.7078		7.37704	0.700453		7.37704	0.706664		7.37704	0.708395		7.37704	0.706984		7.37704	0.703352		7.37704	0.709947		7.37704	0.709578		7.37704	0.698782
7.45156	0.699954		7.45156	0.69886		7.45156	0.703912		7.45156	0.704119		7.45156	0.698993		7.45156	0.70269		7.45156	0.705349		7.45156	0.70472		7.45156	0.705881		7.45156	0.698991		7.45156	0.705317		7.45156	0.707026		7.45156	0.705612		7.45156	0.701849		7.45156	0.71161		7.45156	0.709193		7.45156	0.698048
7.52608	0.698611		7.52608	0.69711		7.52608	0.702907		7.52608	0.70351		7.52608	0.697984		7.52608	0.701731		7.52608	0.705088		7.52608	0.704171		7.52608	0.705125		7.52608	0.699136		7.52608	0.704583		7.52608	0.706254		7.52608	0.704547		7.52608	0.701161		7.52608	0.709794		7.52608	0.707774		7.52608	0.697313
7.60059	0.698551		7.60059	0.697515		7.60059	0.702811		7.60059	0.702692		7.60059	0.696197		7.60059	0.700892		7.60059	0.703798		7.60059	0.702798		7.60059	0.703501		7.60059	0.697948		7.60059	0.702925		7.60059	0.705514		7.60059	0.703583		7.60059	0.70022		7.60059	0.709558		7.60059	0.70613		7.60059	0.696803
7.67511	0.697242		7.67511	0.697149		7.67511	0.701405		7.67511	0.701404		7.67511	0.696912		7.67511	0.700408		7.67511	0.702436		7.67511	0.701937		7.67511	0.703104		7.67511	0.697222		7.67511	0.702749		7.67511	0.705007		7.67511	0.702707		7.67511	0.698575		7.67511	0.708262		7.67511	0.705624		7.67511	0.696278
7.74962	0.696648		7.74962	0.695782		7.74962	0.701038		7.74962	0.702018		7.74962	0.696218		7.74962	0.69913		7.74962	0.702034		7.74962	0.701377		7.74962	0.701949		7.74962	0.696313		7.74962	0.702221		7.74962	0.703476		7.74962	0.702431		7.74962	0.698356		7.74962	0.708037		7.74962	0.705668		7.74962	0.695462
7.82414	0.695916		7.82414	0.694445		7.82414	0.699209		7.82414	0.699984		7.82414	0.695292		7.82414	0.69865		7.82414	0.701549		7.82414	0.700035		7.82414	0.700805		7.82414	0.69491		7.82414	0.701082		7.82414	0.702163		7.82414	0.701992		7.82414	0.697039		7.82414	0.707502		7.82414	0.704165		7.82414	0.694737
7.89865	0.695829		7.89865	0.693445		7.89865	0.698721		7.89865	0.698752		7.89865	0.694614		7.89865	0.697708		7.89865	0.699495		7.89865	0.699625		7.89865	0.699402		7.89865	0.694712		7.89865	0.700418		7.89865	0.701464		7.89865	0.701		7.89865	0.696695		7.89865	0.706453		7.89865	0.703888		7.89865	0.693797
7.97317	0.694733		7.97317	0.693991		7.97317	0.69858		7.97317	0.697666		7.97317	0.694041		7.97317	0.696415		7.97317	0.700647		7.97317	0.699707		7.97317	0.699016		7.97317	0.694022		7.97317	0.69892		7.97317	0.70106		7.97317	0.700246		7.97317	0.695455		7.97317	0.705381		7.97317	0.702844		7.97317	0.69285
8.04768	0.694042		8.04768	0.693615		8.04768	0.697198		8.04768	0.697566		8.04768	0.693069		8.04768	0.697117		8.04768	0.698416		8.04768	0.69726		8.04768	0.699281		8.04768	0.692874		8.04768	0.698152		8.04768	0.700384		8.04768	0.700032		8.04768	0.694801		8.04768	0.704507		8.04768	0.702853		8.04768	0.691944
8.1222	0.693121		8.1222	0.692358		8.1222	0.696335		8.1222	0.696647		8.1222	0.693228		8.1222	0.696256		8.1222	0.698023		8.1222	0.69602		8.1222	0.698022		8.1222	0.692434		8.1222	0.697645		8.1222	0.699456		8.1222	0.698752		8.1222	0.69405		8.1222	0.7037		8.1222	0.702098		8.1222	0.691799
8.19672	0.691907		8.19672	0.691823		8.19672	0.696153		8.19672	0.695939		8.19672	0.691893		8.19672	0.695528		8.19672	0.696805		8.19672	0.695843		8.19672	0.696807		8.19672	0.691712		8.19672	0.697295		8.19672	0.699338		8.19672	0.697845		8.19672	0.693478		8.19672	0.702056		8.19672	0.701123		8.19672	0.690446
8.27123	0.692128		8.27123	0.690787		8.27123	0.69665		8.27123	0.695409		8.27123	0.691451		8.27123	0.694528		8.27123	0.696815		8.27123	0.695438		8.27123	0.696756		8.27123	0.690253		8.27123	0.695432		8.27123	0.698355		8.27123	0.697059		8.27123	0.693554		8.27123	0.702468		8.27123	0.70002		8.27123	0.690666
8.34575	0.690821		8.34575	0.690916		8.34575	0.695042		8.34575	0.69514		8.34575	0.6908		8.34575	0.693855		8.34575	0.695907		8.34575	0.695305		8.34575	0.694485		8.34575	0.689296		8.34575	0.695123		8.34575	0.696448		8.34575	0.696358		8.34575	0.692139		8.34575	0.702086		8.34575	0.699071		8.34575	0.688741
8.42026	0.690387		8.42026	0.689858		8.42026	0.693133		8.42026	0.694703		8.42026	0.690657		8.42026	0.692409		8.42026	0.694893		8.42026	0.693529		8.42026	0.694275		8.42026	0.689743		8.42026	0.69475		8.42026	0.695623		8.42026	0.695277		8.42026	0.691201		8.42026	0.700701		8.42026	0.698306		8.42026	0.687713
8.49478	0.689784		8.49478	0.688446		8.49478	0.693433		8.49478	0.694001		8.49478	0.689337		8.49478	0.691672		8.49478	0.695062		8.49478	0.693437		8.49478	0.693841		8.49478	0.688685		8.49478	0.693739		8.49478	0.695255		8.49478	0.695313		8.49478	0.691109		8.49478	0.70121		8.49478	0.698337		8.49478	0.687928
8.56929	0.688772		8.56929	0.687578		8.56929	0.692329		8.56929	0.692908		8.56929	0.687822		8.56929	0.691133		8.56929	0.693591		8.56929	0.693077		8.56929	0.693342		8.56929	0.687978		8.56929	0.693689		8.56929	0.695188		8.56929	0.693559		8.56929	0.690372		8.56929	0.700791		8.56929	0.696998		8.56929	0.687571
8.64381	0.688664		8.64381	0.687106		8.64381	0.692153		8.64381	0.692139		8.64381	0.688052		8.64381	0.6906		8.64381	0.693354		8.64381	0.691419		8.64381	0.691681		8.64381	0.687465		8.64381	0.692933		8.64381	0.694352		8.64381	0.693612		8.64381	0.689317		8.64381	0.699564		8.64381	0.696572		8.64381	0.687161
8.71833	0.688086		8.71833	0.687898		8.71833	0.691358		8.71833	0.692527		8.71833	0.686808		8.71833	0.68992		8.71833	0.692987		8.71833	0.691166		8.71833	0.691653		8.71833	0.686943		8.71833	0.691101		8.71833	0.693163		8.71833	0.692511		8.71833	0.688894		8.71833	0.699149		8.71833	0.696123		8.71833	0.686175
8.79284	0.687222		8.79284	0.686588		8.79284	0.691161		8.79284	0.690813		8.79284	0.686574		8.79284	0.689079		8.79284	0.69183		8.79284	0.689437		8.79284	0.690024		8.79284	0.685605		8.79284	0.691456		8.79284	0.693158		8.79284	0.69085		8.79284	0.688362		8.79284	0.697272		8.79284	0.695229		8.79284	0.686302
8.86736	0.686697		8.86736	0.685592		8.86736	0.68921		8.86736	0.690673		8.86736	0.685698		8.86736	0.688322		8.86736	0.691121		8.86736	0.690142		8.86736	0.689608		8.86736	0.685074		8.86736	0.689791		8.86736	0.692185		8.86736	0.69128		8.86736	0.687645		8.86736	0.697908		8.86736	0.694034		8.86736	0.685194
8.94187	0.685311		8.94187	0.685932		8.94187	0.690245		8.94187	0.689897		8.94187	0.685217		8.94187	0.687275		8.94187	0.690065		8.94187	0.689446		8.94187	0.688951		8.94187	0.685162		8.94187	0.689262		8.94187	0.691183		8.94187	0.690891		8.94187	0.687411		8.94187	0.697163		8.94187	0.693074		8.94187	0.685022
9.01639	0.685324		9.01639	0.684897		9.01639	0.689116		9.01639	0.688971		9.01639	0.684572		9.01639	0.686867		9.01639	0.689859		9.01639	0.6874		9.01639	0.689203		9.01639	0.683742		9.01639	0.688917		9.01639	0.691284		9.01639	0.690033		9.01639	0.685841		9.01639	0.69623		9.01639	0.692535		9.01639	0.684197
9.0909	0.68541		9.0909	0.684019		9.0909	0.689413		9.0909	0.68881		9.0909	0.684277		9.0909	0.685473		9.0909	0.689053		9.0909	0.686882		9.0909	0.689323		9.0909	0.68401		9.0909	0.687964		9.0909	0.689765		9.0909	0.689627		9.0909	0.686628		9.0909	0.695547		9.0909	0.691541		9.0909	0.68401
9.16542	0.684481		9.16542	0.683273		9.16542	0.687946		9.16542	0.687943		9.16542	0.683752		9.16542	0.685215		9.16542	0.688145		9.16542	0.686962		9.16542	0.68869		9.16542	0.682871		9.16542	0.688103		9.16542	0.690454		9.16542	0.687844		9.16542	0.684964		9.16542	0.694925		9.16542	0.691151		9.16542	0.682816
9.23993	0.683391		9.23993	0.682359		9.23993	0.68744		9.23993	0.687789		9.23993	0.68299		9.23993	0.684829		9.23993	0.687915		9.23993	0.686765		9.23993	0.687471		9.23993	0.681569		9.23993	0.687755		9.23993	0.688723		9.23993	0.687784		9.23993	0.684457		9.23993	0.694329		9.23993	0.690448		9.23993	0.682126
9.31445	0.68312		9.31445	0.682747		9.31445	0.687284		9.31445	0.686926		9.31445	0.68219		9.31445	0.684054		9.31445	0.686709		9.31445	0.686551		9.31445	0.687284		9.31445	0.680659		9.31445	0.686273		9.31445	0.688743		9.31445	0.688035		9.31445	0.683674		9.31445	0.693958		9.31445	0.690488		9.31445	0.682602
9.38897	0.683424		9.38897	0.682314		9.38897	0.685739		9.38897	0.686363		9.38897	0.68151		9.38897	0.683528		9.38897	0.68617		9.38897	0.685381		9.38897	0.686557		9.38897	0.680498		9.38897	0.686399		9.38897	0.68758		9.38897	0.686625		9.38897	0.682732		9.38897	0.693384		9.38897	0.688899		9.38897	0.681141
9.46348	0.681958		9.46348	0.681084		9.46348	0.686191		9.46348	0.685371		9.46348	0.681271		9.46348	0.682611		9.46348	0.685697		9.46348	0.684486		9.46348	0.684973		9.46348	0.680969		9.46348	0.685769		9.46348	0.688182		9.46348	0.685322		9.46348	0.682855		9.46348	0.692537		9.46348	0.688436		9.46348	0.679914
9.538	0.68102		9.538	0.680443		9.538	0.685575		9.538	0.6857		9.538	0.680603		9.538	0.681985		9.538	0.684943		9.538	0.684539		9.538	0.685218		9.538	0.680348		9.538	0.685046		9.538	0.68627		9.538	0.685675		9.538	0.681424		9.538	0.692023		9.538	0.688164		9.538	0.679659
9.61251	0.680902		9.61251	0.679845		9.61251	0.685957		9.61251	0.684694		9.61251	0.679454		9.61251	0.682428		9.61251	0.685226		9.61251	0.68387		9.61251	0.684473		9.61251	0.679399		9.61251	0.684632		9.61251	0.686261		9.61251	0.684727		9.61251	0.68144		9.61251	0.691248		9.61251	0.687511		9.61251	0.679946
9.68703	0.680379		9.68703	0.679121		9.68703	0.684213		9.68703	0.683963		9.68703	0.678908		9.68703	0.68172		9.68703	0.684042		9.68703	0.682653		9.68703	0.684428		9.68703	0.678385		9.68703	0.683503		9.68703	0.684392		9.68703	0.684058		9.68703	0.680761		9.68703	0.691308		9.68703	0.687355		9.68703	0.679389
9.76154	0.680985		9.76154	0.679524		9.76154	0.684208		9.76154	0.683789		9.76154	0.67936		9.76154	0.681542		9.76154	0.682954		9.76154	0.682613		9.76154	0.684047		9.76154	0.677941		9.76154	0.683371		9.76154	0.684335		9.76154	0.683089		9.76154	0.680347		9.76154	0.69067		9.76154	0.686652		9.76154	0.678153
9.83606	0.679471		9.83606	0.67857		9.83606	0.681738		9.83606	0.683678		9.83606	0.678279		9.83606	0.681336		9.83606	0.683341		9.83606	0.682113		9.83606	0.682758		9.83606	0.676773		9.83606	0.68332		9.83606	0.683839		9.83606	0.683165		9.83606	0.679995		9.83606	0.689716		9.83606	0.685952		9.83606	0.678441
9.91057	0.679314		9.91057	0.678295		9.91057	0.681579		9.91057	0.682904		9.91057	0.678642		9.91057	0.680973		9.91057	0.682774		9.91057	0.681795		9.91057	0.68175		9.91057	0.676992		9.91057	0.68252		9.91057	0.683387		9.91057	0.682511		9.91057	0.67885		9.91057	0.688979		9.91057	0.683927		9.91057	0.677748
9.98509	0.678942		9.98509	0.677935		9.98509	0.681763		9.98509	0.682347		9.98509	0.677757		9.98509	0.67988		9.98509	0.68213		9.98509	0.680724		9.98509	0.681862		9.98509	0.676886		9.98509	0.680415		9.98509	0.682477		9.98509	0.680923		9.98509	0.678133		9.98509	0.687995		9.98509	0.68456		9.98509	0.677688
10.0596	0.678245		10.0596	0.67789		10.0596	0.680971		10.0596	0.681619		10.0596	0.677639		10.0596	0.679801		10.0596	0.682181		10.0596	0.679741		10.0596	0.680555		10.0596	0.67726		10.0596	0.680602		10.0596	0.682251		10.0596	0.680856		10.0596	0.677561		10.0596	0.688761		10.0596	0.683898		10.0596	0.677018
10.1341	0.677984		10.1341	0.676234		10.1341	0.680189		10.1341	0.681339		10.1341	0.677248		10.1341	0.678298		10.1341	0.680116		10.1341	0.679125		10.1341	0.679908		10.1341	0.67616		10.1341	0.680103		10.1341	0.681637		10.1341	0.681175		10.1341	0.676529		10.1341	0.688212		10.1341	0.683585		10.1341	0.676587
10.2086	0.677127		10.2086	0.676316		10.2086	0.680043		10.2086	0.681547		10.2086	0.676377		10.2086	0.678495		10.2086	0.681065		10.2086	0.678818		10.2086	0.679501		10.2086	0.675237		10.2086	0.679597		10.2086	0.681486		10.2086	0.680222		10.2086	0.677034		10.2086	0.687223		10.2086	0.68223		10.2086	0.675948
10.2832	0.676003		10.2832	0.676501		10.2832	0.679726		10.2832	0.680509		10.2832	0.675928		10.2832	0.677409		10.2832	0.680802		10.2832	0.67902		10.2832	0.679007		10.2832	0.674852		10.2832	0.678385		10.2832	0.681048		10.2832	0.679283		10.2832	0.67648		10.2832	0.686329		10.2832	0.682766		10.2832	0.67517
10.3577	0.675637		10.3577	0.675107		10.3577	0.678871		10.3577	0.679819		10.3577	0.676043		10.3577	0.677183		10.3577	0.68009		10.3577	0.678219		10.3577	0.679124		10.3577	0.674777		10.3577	0.678163		10.3577	0.680794		10.3577	0.679472		10.3577	0.675651		10.3577	0.686422		10.3577	0.682088		10.3577	0.674681
10.4322	0.674962		10.4322	0.675515		10.4322	0.678894		10.4322	0.679855		10.4322	0.674504		10.4322	0.675863		10.4322	0.678578		10.4322	0.67839		10.4322	0.678991		10.4322	0.673275		10.4322	0.677989		10.4322	0.679109		10.4322	0.67814		10.4322	0.675439		10.4322	0.68572		10.4322	0.680567		10.4322	0.674125
10.5067	0.675466		10.5067	0.673851		10.5067	0.679141		10.5067	0.679324		10.5067	0.674351		10.5067	0.675595		10.5067	0.678979		10.5067	0.677364		10.5067	0.677777		10.5067	0.67394		10.5067	0.676911		10.5067	0.678689		10.5067	0.677635		10.5067	0.675547		10.5067	0.684656		10.5067	0.680941		10.5067	0.673186
10.5812	0.675708		10.5812	0.674533		10.5812	0.678511		10.5812	0.678462		10.5812	0.674587		10.5812	0.674782		10.5812	0.678477		10.5812	0.676735		10.5812	0.678582		10.5812	0.6731		10.5812	0.677468		10.5812	0.678139		10.5812	0.678039		10.5812	0.675418		10.5812	0.685354		10.5812	0.679909		10.5812	0.6736
10.6557	0.674895		10.6557	0.674012		10.6557	0.678921		10.6557	0.678512		10.6557	0.673368		10.6557	0.675019		10.6557	0.677534		10.6557	0.676771		10.6557	0.676785		10.6557	0.671361		10.6557	0.676476		10.6557	0.677845		10.6557	0.677454		10.6557	0.674521		10.6557	0.68361		10.6557	0.679688		10.6557	0.672358
10.7302	0.674005		10.7302	0.673047		10.7302	0.6778		10.7302	0.678118		10.7302	0.672133		10.7302	0.674818		10.7302	0.677437		10.7302	0.675873		10.7302	0.675692		10.7302	0.671722		10.7302	0.675663		10.7302	0.676788		10.7302	0.676968		10.7302	0.673072		10.7302	0.68353		10.7302	0.679106		10.7302	0.673113
10.8048	0.673549		10.8048	0.673035		10.8048	0.677543		10.8048	0.677022		10.8048	0.672559		10.8048	0.673326		10.8048	0.676369		10.8048	0.675643		10.8048	0.675754		10.8048	0.671364		10.8048	0.675489		10.8048	0.676855		10.8048	0.676178		10.8048	0.673752		10.8048	0.683759		10.8048	0.677919		10.8048	0.672375
10.8793	0.672664		10.8793	0.672791		10.8793	0.677244		10.8793	0.677892		10.8793	0.671652		10.8793	0.673095		10.8793	0.676746		10.8793	0.675741		10.8793	0.676212		10.8793	0.669888		10.8793	0.675092		10.8793	0.677313		10.8793	0.676015		10.8793	0.672733		10.8793	0.683478		10.8793	0.678294		10.8793	0.672539
10.9538	0.673095		10.9538	0.672406		10.9538	0.675417		10.9538	0.676757		10.9538	0.672527		10.9538	0.67227		10.9538	0.676212		10.9538	0.675216		10.9538	0.675334		10.9538	0.670046		10.9538	0.674605		10.9538	0.676328		10.9538	0.674679		10.9538	0.673284		10.9538	0.682678		10.9538	0.677448		10.9538	0.671403
11.0283	0.672136		11.0283	0.671725		11.0283	0.675749		11.0283	0.67621		11.0283	0.672299		11.0283	0.671536		11.0283	0.676471		11.0283	0.674067		11.0283	0.675069		11.0283	0.669389		11.0283	0.674344		11.0283	0.675842		11.0283	0.674392		11.0283	0.672436		11.0283	0.682138		11.0283	0.677061		11.0283	0.670741
11.1028	0.671761		11.1028	0.671436		11.1028	0.674575		11.1028	0.675583		11.1028	0.670096		11.1028	0.672426		11.1028	0.675283		11.1028	0.673817		11.1028	0.673928		11.1028	0.668691		11.1028	0.673561		11.1028	0.675342		11.1028	0.67298		11.1028	0.672271		11.1028	0.68199		11.1028	0.677677		11.1028	0.670846
11.1773	0.67186		11.1773	0.670696		11.1773	0.674551		11.1773	0.674981		11.1773	0.670706		11.1773	0.671729		11.1773	0.6737		11.1773	0.673041		11.1773	0.673478		11.1773	0.668793		11.1773	0.67366		11.1773	0.67404		11.1773	0.673269		11.1773	0.671481		11.1773	0.681718		11.1773	0.676313		11.1773	0.669333
11.2519	0.670722		11.2519	0.669965		11.2519	0.673364		11.2519	0.676731		11.2519	0.670145		11.2519	0.67086		11.2519	0.674743		11.2519	0.672192		11.2519	0.672936		11.2519	0.667713		11.2519	0.672433		11.2519	0.673887		11.2519	0.673496		11.2519	0.671521		11.2519	0.680425		11.2519	0.676077		11.2519	0.670189
11.3264	0.669984		11.3264	0.669752		11.3264	0.67378		11.3264	0.674899		11.3264	0.669499		11.3264	0.671728		11.3264	0.67357		11.3264	0.671968		11.3264	0.672868		11.3264	0.667341		11.3264	0.671978		11.3264	0.67396		11.3264	0.672433		11.3264	0.670722		11.3264	0.680874		11.3264	0.675707		11.3264	0.6706
11.4009	0.670482		11.4009	0.67018		11.4009	0.672562		11.4009	0.674706		11.4009	0.669302		11.4009	0.671257		11.4009	0.673005		11.4009	0.672409		11.4009	0.671609		11.4009	0.667653		11.4009	0.671594		11.4009	0.673747		11.4009	0.67179		11.4009	0.670704		11.4009	0.680592		11.4009	0.674654		11.4009	0.669837
11.4754	0.66991		11.4754	0.669857		11.4754	0.673345		11.4754	0.673821		11.4754	0.669277		11.4754	0.670272		11.4754	0.672564		11.4754	0.672262		11.4754	0.672356		11.4754	0.667833		11.4754	0.671257		11.4754	0.672881		11.4754	0.671383		11.4754	0.670505		11.4754	0.679314		11.4754	0.674685		11.4754	0.66923
11.5499	0.669687		11.5499	0.670251		11.5499	0.672938		11.5499	0.673738		11.5499	0.669505		11.5499	0.670529		11.5499	0.672993		11.5499	0.670664		11.5499	0.672331		11.5499	0.667456		11.5499	0.670922		11.5499	0.672089		11.5499	0.67113		11.5499	0.66871		11.5499	0.680143		11.5499	0.674504		11.5499	0.66837
11.6244	0.669044		11.6244	0.669241		11.6244	0.672195		11.6244	0.672447		11.6244	0.668711		11.6244	0.669558		11.6244	0.672698		11.6244	0.671159		11.6244	0.671781		11.6244	0.666518		11.6244	0.671044		11.6244	0.672061		11.6244	0.671634		11.6244	0.66963		11.6244	0.678914		11.6244	0.673882		11.6244	0.668109
11.6989	0.668502		11.6989	0.668599		11.6989	0.672063		11.6989	0.673479		11.6989	0.668702		11.6989	0.669169		11.6989	0.672339		11.6989	0.670455		11.6989	0.670586		11.6989	0.666863		11.6989	0.67018		11.6989	0.671806		11.6989	0.670132		11.6989	0.668591		11.6989	0.679002		11.6989	0.673529		11.6989	0.667671
11.7735	0.667957		11.7735	0.668518		11.7735	0.671847		11.7735	0.67319		11.7735	0.667783		11.7735	0.669184		11.7735	0.671921		11.7735	0.669206		11.7735	0.671738		11.7735	0.666117		11.7735	0.668396		11.7735	0.670907		11.7735	0.669919		11.7735	0.668431		11.7735	0.679024		11.7735	0.672254		11.7735	0.667312
11.848	0.667542		11.848	0.668063		11.848	0.671231		11.848	0.672468		11.848	0.666433		11.848	0.668676		11.848	0.671344		11.848	0.670038		11.848	0.671016		11.848	0.665963		11.848	0.668881		11.848	0.670893		11.848	0.669551		11.848	0.668889		11.848	0.678691		11.848	0.67277		11.848	0.666783
11.9225	0.666972		11.9225	0.668256		11.9225	0.670569		11.9225	0.67203		11.9225	0.66649		11.9225	0.667728		11.9225	0.671479		11.9225	0.669184		11.9225	0.670316		11.9225	0.666277		11.9225	0.668952		11.9225	0.670637		11.9225	0.669436		11.9225	0.668618		11.9225	0.678336		11.9225	0.672798		11.9225	0.667408
11.997	0.66789		11.997	0.667275		11.997	0.670264		11.997	0.671784		11.997	0.666195		11.997	0.667919		11.997	0.670824		11.997	0.669584		11.997	0.669594		11.997	0.665503		11.997	0.668827		11.997	0.670992		11.997	0.668769		11.997	0.667184		11.997	0.677478		11.997	0.671101		11.997	0.667644
12.0715	0.667738		12.0715	0.666993		12.0715	0.669674		12.0715	0.670933		12.0715	0.66586		12.0715	0.667318		12.0715	0.670689		12.0715	0.669436		12.0715	0.670087		12.0715	0.665238		12.0715	0.66877		12.0715	0.669872		12.0715	0.669902		12.0715	0.667823		12.0715	0.677235		12.0715	0.671888		12.0715	0.666205
12.146	0.66584		12.146	0.666597		12.146	0.669945		12.146	0.671458		12.146	0.665882		12.146	0.667456		12.146	0.670742		12.146	0.669002		12.146	0.668936		12.146	0.665273		12.146	0.667448		12.146	0.669344		12.146	0.669258		12.146	0.667208		12.146	0.676292		12.146	0.671157		12.146	0.665948
12.2206	0.666334		12.2206	0.665968		12.2206	0.670728		12.2206	0.670837		12.2206	0.665383		12.2206	0.666398		12.2206	0.669245		12.2206	0.668336		12.2206	0.669208		12.2206	0.663649		12.2206	0.667159		12.2206	0.668709		12.2206	0.66922		12.2206	0.668585		12.2206	0.676395		12.2206	0.671088		12.2206	0.665138
12.2951	0.665658		12.2951	0.666516		12.2951	0.670322		12.2951	0.670296		12.2951	0.664839		12.2951	0.666918		12.2951	0.66876		12.2951	0.668272		12.2951	0.668117		12.2951	0.663542		12.2951	0.666279		12.2951	0.669212		12.2951	0.667768		12.2951	0.66749		12.2951	0.676361		12.2951	0.670515		12.2951	0.664743
12.3696	0.665271		12.3696	0.666195		12.3696	0.668944		12.3696	0.669924		12.3696	0.66507		12.3696	0.666263		12.3696	0.669392		12.3696	0.668134		12.3696	0.667301		12.3696	0.663335		12.3696	0.666734		12.3696	0.668818		12.3696	0.667423		12.3696	0.666047		12.3696	0.67524		12.3696	0.669927		12.3696	0.663797
12.4441	0.66551		12.4441	0.665881		12.4441	0.66882		12.4441	0.669037		12.4441	0.664003		12.4441	0.665526		12.4441	0.668624		12.4441	0.666956		12.4441	0.668443		12.4441	0.66288		12.4441	0.665659		12.4441	0.667831		12.4441	0.667143		12.4441	0.665764		12.4441	0.67584		12.4441	0.669519		12.4441	0.665112
12.5186	0.665568		12.5186	0.665977		12.5186	0.667757		12.5186	0.67023		12.5186	0.664516		12.5186	0.666		12.5186	0.669084		12.5186	0.667389		12.5186	0.667044		12.5186	0.662907		12.5186	0.665748		12.5186	0.66769		12.5186	0.667007		12.5186	0.666321		12.5186	0.67429		12.5186	0.669505		12.5186	0.663619
12.5931	0.664429		12.5931	0.66518		12.5931	0.668669		12.5931	0.669926		12.5931	0.664387		12.5931	0.665888		12.5931	0.668305		12.5931	0.667324		12.5931	0.666948		12.5931	0.661724		12.5931	0.665145		12.5931	0.667099		12.5931	0.666517		12.5931	0.665596		12.5931	0.675268		12.5931	0.668749		12.5931	0.663033
12.6677	0.664542		12.6677	0.665353		12.6677	0.667974		12.6677	0.668315		12.6677	0.663862		12.6677	0.663991		12.6677	0.668408		12.6677	0.666817		12.6677	0.666783		12.6677	0.662229		12.6677	0.665177		12.6677	0.667044		12.6677	0.666611		12.6677	0.665308		12.6677	0.674359		12.6677	0.668592		12.6677	0.66399
12.7422	0.663392		12.7422	0.664374		12.7422	0.667767		12.7422	0.668024		12.7422	0.663271		12.7422	0.664093		12.7422	0.668604		12.7422	0.665406		12.7422	0.666553		12.7422	0.662071		12.7422	0.664422		12.7422	0.666116		12.7422	0.665959		12.7422	0.664558		12.7422	0.674296		12.7422	0.667475		12.7422	0.663761
12.8167	0.663325		12.8167	0.664004		12.8167	0.667388		12.8167	0.668202		12.8167	0.664154		12.8167	0.664204		12.8167	0.667587		12.8167	0.666479		12.8167	0.66677		12.8167	0.661296		12.8167	0.664155		12.8167	0.666707		12.8167	0.665785		12.8167	0.664429		12.8167	0.673162		12.8167	0.667161		12.8167	0.662736
12.8912	0.662454		12.8912	0.66504		12.8912	0.667179		12.8912	0.668474		12.8912	0.663537		12.8912	0.663504		12.8912	0.667234		12.8912	0.665526		12.8912	0.666319		12.8912	0.660837		12.8912	0.663811		12.8912	0.665914		12.8912	0.664866		12.8912	0.664304		12.8912	0.674251		12.8912	0.666935		12.8912	0.663148
12.9657	0.66281		12.9657	0.664139		12.9657	0.667099		12.9657	0.66831		12.9657	0.663173		12.9657	0.664019		12.9657	0.668392		12.9657	0.664416		12.9657	0.665618		12.9657	0.660604		12.9657	0.663637		12.9657	0.665758		12.9657	0.664751		12.9657	0.663927		12.9657	0.673322		12.9657	0.666599		12.9657	0.662032
13.0402	0.662214		13.0402	0.663729		13.0402	0.667737		13.0402	0.666934		13.0402	0.663397		13.0402	0.664076		13.0402	0.667435		13.0402	0.664713		13.0402	0.665096		13.0402	0.659514		13.0402	0.662367		13.0402	0.665427		13.0402	0.664534		13.0402	0.664455		13.0402	0.672445		13.0402	0.6669		13.0402	0.661894
13.1147	0.662654		13.1147	0.663694		13.1147	0.667706		13.1147	0.667278		13.1147	0.662766		13.1147	0.663549		13.1147	0.667073		13.1147	0.665165		13.1147	0.665139		13.1147	0.659948		13.1147	0.662794		13.1147	0.664708		13.1147	0.663995		13.1147	0.662812		13.1147	0.671476		13.1147	0.665955		13.1147	0.662027
13.1893	0.661453		13.1893	0.663112		13.1893	0.665859		13.1893	0.66754		13.1893	0.66234		13.1893	0.66397		13.1893	0.666527		13.1893	0.664643		13.1893	0.663691		13.1893	0.660134		13.1893	0.662629		13.1893	0.665053		13.1893	0.663714		13.1893	0.662891		13.1893	0.671918		13.1893	0.665318		13.1893	0.661323
13.2638	0.661361		13.2638	0.663041		13.2638	0.666247		13.2638	0.667318		13.2638	0.661588		13.2638	0.663413		13.2638	0.665807		13.2638	0.664297		13.2638	0.663804		13.2638	0.660118		13.2638	0.661866		13.2638	0.665181		13.2638	0.663686		13.2638	0.663385		13.2638	0.671506		13.2638	0.666069		13.2638	0.660682
13.3383	0.661627		13.3383	0.66224		13.3383	0.66606		13.3383	0.667521		13.3383	0.662542		13.3383	0.663077		13.3383	0.665459		13.3383	0.663679		13.3383	0.663373		13.3383	0.659473		13.3383	0.662051		13.3383	0.664078		13.3383	0.662051		13.3383	0.663133		13.3383	0.671443		13.3383	0.665084		13.3383	0.661027
13.4128	0.660992		13.4128	0.661929		13.4128	0.666093		13.4128	0.666966		13.4128	0.662139		13.4128	0.662477		13.4128	0.665939		13.4128	0.664057		13.4128	0.664202		13.4128	0.660171		13.4128	0.662156		13.4128	0.664533		13.4128	0.662871		13.4128	0.663349		13.4128	0.671046		13.4128	0.664989		13.4128	0.659984
13.4873	0.66062		13.4873	0.661534		13.4873	0.664703		13.4873	0.666818		13.4873	0.66235		13.4873	0.66211		13.4873	0.665058		13.4873	0.663344		13.4873	0.663024		13.4873	0.659186		13.4873	0.661403		13.4873	0.664645		13.4873	0.663808		13.4873	0.66184		13.4873	0.670861		13.4873	0.665328		13.4873	0.660429
13.5618	0.660485		13.5618	0.660834		13.5618	0.665091		13.5618	0.666247		13.5618	0.661714		13.5618	0.662657		13.5618	0.664945		13.5618	0.662587		13.5618	0.663324		13.5618	0.658773		13.5618	0.660641		13.5618	0.66395		13.5618	0.662998		13.5618	0.661922		13.5618	0.672345		13.5618	0.664589		13.5618	0.660483
13.6364	0.660307		13.6364	0.661317		13.6364	0.664189		13.6364	0.666167		13.6364	0.661117		13.6364	0.66157		13.6364	0.665542		13.6364	0.663		13.6364	0.663045		13.6364	0.659028		13.6364	0.66181		13.6364	0.663964		13.6364	0.663113		13.6364	0.663121		13.6364	0.670746		13.6364	0.66357		13.6364	0.660459
13.7109	0.659743		13.7109	0.660606		13.7109	0.664012		13.7109	0.665609		13.7109	0.660624		13.7109	0.661867		13.7109	0.66546		13.7109	0.663344		13.7109	0.663023		13.7109	0.65772		13.7109	0.661446		13.7109	0.664095		13.7109	0.662002		13.7109	0.662237		13.7109	0.670092		13.7109	0.663458		13.7109	0.659666
13.7854	0.660205		13.7854	0.660484		13.7854	0.663923		13.7854	0.665975		13.7854	0.660938		13.7854	0.661264		13.7854	0.664219		13.7854	0.662729		13.7854	0.66253		13.7854	0.657686		13.7854	0.661288		13.7854	0.663395		13.7854	0.661859		13.7854	0.662086		13.7854	0.670066		13.7854	0.663158		13.7854	0.658815
13.8599	0.659557		13.8599	0.659978		13.8599	0.663606		13.8599	0.665037		13.8599	0.660495		13.8599	0.661931		13.8599	0.664606		13.8599	0.662565		13.8599	0.662618		13.8599	0.657613		13.8599	0.66103		13.8599	0.663427		13.8599	0.66109		13.8599	0.661085		13.8599	0.669295		13.8599	0.662964		13.8599	0.659734
13.9344	0.659175		13.9344	0.660166		13.9344	0.664185		13.9344	0.66508		13.9344	0.659939		13.9344	0.662353		13.9344	0.663457		13.9344	0.661803		13.9344	0.662129		13.9344	0.65749		13.9344	0.660722		13.9344	0.662662		13.9344	0.662865		13.9344	0.661659		13.9344	0.668865		13.9344	0.662832		13.9344	0.659161
14.0089	0.659026		14.0089	0.660525		14.0089	0.663827		14.0089	0.665598		14.0089	0.660241		14.0089	0.661446		14.0089	0.664276		14.0089	0.661295		14.0089	0.66138		14.0089	0.656998		14.0089	0.660611		14.0089	0.661888		14.0089	0.661157		14.0089	0.660922		14.0089	0.669886		14.0089	0.662902		14.0089	0.657718
14.0834	0.658517		14.0834	0.659805		14.0834	0.664291		14.0834	0.665358		14.0834	0.660187		14.0834	0.660749		14.0834	0.663663		14.0834	0.661738		14.0834	0.661555		14.0834	0.65722		14.0834	0.660166		14.0834	0.662735		14.0834	0.660556		14.0834	0.6614		14.0834	0.669943		14.0834	0.662596		14.0834	0.658249
14.158	0.657827		14.158	0.660542		14.158	0.662435		14.158	0.664965		14.158	0.659714		14.158	0.660835		14.158	0.663804		14.158	0.660946		14.158	0.660881		14.158	0.657016		14.158	0.659147		14.158	0.661754		14.158	0.660717		14.158	0.661688		14.158	0.668946		14.158	0.662399		14.158	0.657552
14.2325	0.657743		14.2325	0.660091		14.2325	0.66238		14.2325	0.665077		14.2325	0.659733		14.2325	0.660944		14.2325	0.664141		14.2325	0.661831		14.2325	0.66043		14.2325	0.656451		14.2325	0.659024		14.2325	0.660896		14.2325	0.662076		14.2325	0.66096		14.2325	0.668931		14.2325	0.66214		14.2325	0.657554
14.307	0.657807		14.307	0.659609		14.307	0.663821		14.307	0.664474		14.307	0.66037		14.307	0.661114		14.307	0.663073		14.307	0.660212		14.307	0.660769		14.307	0.656175		14.307	0.658775		14.307	0.660954		14.307	0.660589		14.307	0.660183		14.307	0.669409		14.307	0.661786		14.307	0.658113
14.3815	0.658374		14.3815	0.660019		14.3815	0.662848		14.3815	0.664594		14.3815	0.658896		14.3815	0.660076		14.3815	0.662544		14.3815	0.66076		14.3815	0.660618		14.3815	0.656686		14.3815	0.658539		14.3815	0.660469		14.3815	0.660502		14.3815	0.660696		14.3815	0.668239		14.3815	0.661617		14.3815	0.658195
14.456	0.656923		14.456	0.659767		14.456	0.663183		14.456	0.664475		14.456	0.659887		14.456	0.659942		14.456	0.663231		14.456	0.660735		14.456	0.659384		14.456	0.656062		14.456	0.65829		14.456	0.660526		14.456	0.660186		14.456	0.660834		14.456	0.668803		14.456	0.6614		14.456	0.657228
14.5305	0.657411		14.5305	0.659231		14.5305	0.661651		14.5305	0.664001		14.5305	0.659224		14.5305	0.660028		14.5305	0.661963		14.5305	0.660655		14.5305	0.660774		14.5305	0.656536		14.5305	0.658663		14.5305	0.660374		14.5305	0.660107		14.5305	0.659353		14.5305	0.667781		14.5305	0.661509		14.5305	0.657639
14.6051	0.656759		14.6051	0.659167		14.6051	0.661566		14.6051	0.664451		14.6051	0.659224		14.6051	0.659274		14.6051	0.66272		14.6051	0.660666		14.6051	0.659497		14.6051	0.656453		14.6051	0.658254		14.6051	0.660638		14.6051	0.660025		14.6051	0.660115		14.6051	0.668093		14.6051	0.660697		14.6051	0.656747
14.6796	0.656615		14.6796	0.658763		14.6796	0.66154		14.6796	0.664433		14.6796	0.659939		14.6796	0.660273		14.6796	0.661977		14.6796	0.660513		14.6796	0.658992		14.6796	0.655887		14.6796	0.658473		14.6796	0.660978		14.6796	0.65942		14.6796	0.659686		14.6796	0.667211		14.6796	0.660814		14.6796	0.65654
14.7541	0.656278		14.7541	0.658572		14.7541	0.662052		14.7541	0.66359		14.7541	0.65866		14.7541	0.659918		14.7541	0.662482		14.7541	0.660156		14.7541	0.659637		14.7541	0.656166		14.7541	0.65832		14.7541	0.660926		14.7541	0.658921		14.7541	0.659307		14.7541	0.667082		14.7541	0.660609		14.7541	0.657059
14.8286	0.655971		14.8286	0.658076		14.8286	0.661546		14.8286	0.663952		14.8286	0.658968		14.8286	0.659621		14.8286	0.662443		14.8286	0.660298		14.8286	0.658665		14.8286	0.655197		14.8286	0.658444		14.8286	0.659774		14.8286	0.659511		14.8286	0.659512		14.8286	0.667524		14.8286	0.660932		14.8286	0.655935
14.9031	0.655907		14.9031	0.658489		14.9031	0.661889		14.9031	0.663431		14.9031	0.658856		14.9031	0.659255		14.9031	0.662103		14.9031	0.660564		14.9031	0.659013		14.9031	0.655187		14.9031	0.657414		14.9031	0.659858		14.9031	0.659217		14.9031	0.658642		14.9031	0.666895		14.9031	0.660342		14.9031	0.656454
14.9776	0.654347		14.9776	0.658031		14.9776	0.661719		14.9776	0.663777		14.9776	0.658158		14.9776	0.65976		14.9776	0.661443		14.9776	0.659724		14.9776	0.659027		14.9776	0.655185		14.9776	0.657578		14.9776	0.659624		14.9776	0.659047		14.9776	0.658768		14.9776	0.665321		14.9776	0.660751		14.9776	0.655402
15.0522	0.655025		15.0522	0.657123		15.0522	0.661784		15.0522	0.663109		15.0522	0.658439		15.0522	0.659988		15.0522	0.660614		15.0522	0.659709		15.0522	0.65733		15.0522	0.6546		15.0522	0.657476		15.0522	0.660319		15.0522	0.659128		15.0522	0.65875		15.0522	0.665589		15.0522	0.66028		15.0522	0.655596
15.1267	0.654429		15.1267	0.658111		15.1267	0.661051		15.1267	0.663873		15.1267	0.658926		15.1267	0.659911		15.1267	0.661132		15.1267	0.65907		15.1267	0.658761		15.1267	0.654917		15.1267	0.657296		15.1267	0.658669		15.1267	0.658591		15.1267	0.658134		15.1267	0.665389		15.1267	0.659182		15.1267	0.655801
15.2012	0.653534		15.2012	0.658367		15.2012	0.660425		15.2012	0.663121		15.2012	0.658371		15.2012	0.659513		15.2012	0.660902		15.2012	0.658215		15.2012	0.658504		15.2012	0.654448		15.2012	0.657147		15.2012	0.658633		15.2012	0.657864		15.2012	0.657313		15.2012	0.666922		15.2012	0.659561		15.2012	0.655742
15.2757	0.654451		15.2757	0.657381		15.2757	0.661446		15.2757	0.663513		15.2757	0.658339		15.2757	0.658331		15.2757	0.660993		15.2757	0.658687		15.2757	0.658528		15.2757	0.654172		15.2757	0.656055		15.2757	0.658892		15.2757	0.657784		15.2757	0.65845		15.2757	0.66572		15.2757	0.659333		15.2757	0.655751
15.3502	0.652954		15.3502	0.656798		15.3502	0.661229		15.3502	0.662715		15.3502	0.658285		15.3502	0.659028		15.3502	0.660623		15.3502	0.658753		15.3502	0.657927		15.3502	0.65397		15.3502	0.655035		15.3502	0.657996		15.3502	0.657797		15.3502	0.657945		15.3502	0.666221		15.3502	0.6589		15.3502	0.65563
15.4247	0.653177		15.4247	0.656412		15.4247	0.660419		15.4247	0.66313		15.4247	0.657499		15.4247	0.658205		15.4247	0.660736		15.4247	0.658207		15.4247	0.658227		15.4247	0.654277		15.4247	0.656111		15.4247	0.658627		15.4247	0.658574		15.4247	0.657833		15.4247	0.66563		15.4247	0.658846		15.4247	0.654857
15.4992	0.653267		15.4992	0.656771		15.4992	0.660607		15.4992	0.662914		15.4992	0.65701		15.4992	0.658452		15.4992	0.660547		15.4992	0.657602		15.4992	0.658762		15.4992	0.653657		15.4992	0.655285		15.4992	0.658492		15.4992	0.656941		15.4992	0.656432		15.4992	0.66604		15.4992	0.658597		15.4992	0.654327
15.5738	0.652848		15.5738	0.656041		15.5738	0.660326		15.5738	0.663434		15.5738	0.657754		15.5738	0.658075		15.5738	0.659768		15.5738	0.657727		15.5738	0.656659		15.5738	0.652969		15.5738	0.654862		15.5738	0.657356		15.5738	0.657792		15.5738	0.656357		15.5738	0.665249		15.5738	0.657773		15.5738	0.654846
15.6483	0.653238		15.6483	0.656189		15.6483	0.66041		15.6483	0.662168		15.6483	0.656353		15.6483	0.658738		15.6483	0.659804		15.6483	0.657669		15.6483	0.658252		15.6483	0.653685		15.6483	0.655695		15.6483	0.657175		15.6483	0.657521		15.6483	0.656931		15.6483	0.6655		15.6483	0.658148		15.6483	0.654496
15.7228	0.652738		15.7228	0.655382		15.7228	0.66044		15.7228	0.661691		15.7228	0.657045		15.7228	0.657655		15.7228	0.66021		15.7228	0.657005		15.7228	0.657951		15.7228	0.653617		15.7228	0.655366		15.7228	0.657573		15.7228	0.656482		15.7228	0.657018		15.7228	0.66549		15.7228	0.657885		15.7228	0.654279
15.7973	0.653344		15.7973	0.655827		15.7973	0.660657		15.7973	0.662303		15.7973	0.656554		15.7973	0.657584		15.7973	0.659623		15.7973	0.658049		15.7973	0.657261		15.7973	0.654263		15.7973	0.654901		15.7973	0.656917		15.7973	0.657191		15.7973	0.656465		15.7973	0.665263		15.7973	0.658297		15.7973	0.654889
15.8718	0.652226		15.8718	0.65559		15.8718	0.660449		15.8718	0.662383		15.8718	0.65693		15.8718	0.658021		15.8718	0.659651		15.8718	0.657483		15.8718	0.656338		15.8718	0.653375		15.8718	0.654241		15.8718	0.657219		15.8718	0.656696		15.8718	0.65676		15.8718	0.665678		15.8718	0.657669		15.8718	0.653632
15.9463	0.651925		15.9463	0.654868		15.9463	0.661041		15.9463	0.66164		15.9463	0.657535		15.9463	0.656585		15.9463	0.660327		15.9463	0.657001		15.9463	0.65721		15.9463	0.653397		15.9463	0.654466		15.9463	0.657317		15.9463	0.655562		15.9463	0.657313		15.9463	0.664423		15.9463	0.657576		15.9463	0.653299
16.0209	0.65106		16.0209	0.65519		16.0209	0.660481		16.0209	0.661834		16.0209	0.656833		16.0209	0.65716		16.0209	0.659337		16.0209	0.656226		16.0209	0.656655		16.0209	0.652124		16.0209	0.654555		16.0209	0.656561		16.0209	0.655792		16.0209	0.655773		16.0209	0.664198		16.0209	0.65866		16.0209	0.654626
16.0954	0.652152		16.0954	0.655436		16.0954	0.659706		16.0954	0.661104		16.0954	0.656744		16.0954	0.656588		16.0954	0.659423		16.0954	0.65635		16.0954	0.65579		16.0954	0.652182		16.0954	0.653794		16.0954	0.657277		16.0954	0.655865		16.0954	0.656248		16.0954	0.664242		16.0954	0.65803		16.0954	0.653554
16.1699	0.651679		16.1699	0.654817		16.1699	0.659297		16.1699	0.661542		16.1699	0.656829		16.1699	0.656903		16.1699	0.65909		16.1699	0.656139		16.1699	0.656939		16.1699	0.65233		16.1699	0.653881		16.1699	0.657236		16.1699	0.656231		16.1699	0.655664		16.1699	0.663934		16.1699	0.657632		16.1699	0.653678
16.2444	0.651616		16.2444	0.654302		16.2444	0.659883		16.2444	0.661295		16.2444	0.656758		16.2444	0.657084		16.2444	0.658782		16.2444	0.656882		16.2444	0.655945		16.2444	0.653009		16.2444	0.653977		16.2444	0.656086		16.2444	0.656389		16.2444	0.655793		16.2444	0.663825		16.2444	0.657826		16.2444	0.654638
16.3189	0.651124		16.3189	0.654404		16.3189	0.659587		16.3189	0.661256		16.3189	0.655816		16.3189	0.657022		16.3189	0.659358		16.3189	0.656165		16.3189	0.655514		16.3189	0.653495		16.3189	0.653471		16.3189	0.656912		16.3189	0.655335		16.3189	0.655989		16.3189	0.663034		16.3189	0.657612		16.3189	0.653308
16.3934	0.650878		16.3934	0.654017		16.3934	0.659632		16.3934	0.660967		16.3934	0.656292		16.3934	0.657624		16.3934	0.659159		16.3934	0.65614		16.3934	0.656333		16.3934	0.653405		16.3934	0.653588		16.3934	0.655759		16.3934	0.654299		16.3934	0.655385		16.3934	0.663379		16.3934	0.657058		16.3934	0.654252
16.4679	0.650652		16.4679	0.654039		16.4679	0.659429		16.4679	0.66138		16.4679	0.655557		16.4679	0.656232		16.4679	0.658344		16.4679	0.655914		16.4679	0.655274		16.4679	0.652842		16.4679	0.654177		16.4679	0.655819		16.4679	0.654785		16.4679	0.655282		16.4679	0.663226		16.4679	0.65723		16.4679	0.653225
16.5425	0.650572		16.5425	0.654189		16.5425	0.659569		16.5425	0.66082		16.5425	0.656938		16.5425	0.6559		16.5425	0.658273		16.5425	0.655666		16.5425	0.654926		16.5425	0.653324		16.5425	0.652566		16.5425	0.655925		16.5425	0.654645		16.5425	0.65547		16.5425	0.664626		16.5425	0.656945		16.5425	0.65272
16.617	0.650669		16.617	0.654303		16.617	0.658776		16.617	0.660218		16.617	0.656359		16.617	0.656071		16.617	0.658617		16.617	0.655374		16.617	0.654622		16.617	0.652922		16.617	0.652562		16.617	0.655372		16.617	0.653912		16.617	0.655356		16.617	0.664168		16.617	0.656258		16.617	0.653768
16.6915	0.651041		16.6915	0.65355		16.6915	0.658999		16.6915	0.661344		16.6915	0.656785		16.6915	0.655959		16.6915	0.657923		16.6915	0.655479		16.6915	0.654764		16.6915	0.651872		16.6915	0.653303		16.6915	0.65401		16.6915	0.654189		16.6915	0.655683		16.6915	0.662883		16.6915	0.656755		16.6915	0.65305
16.766	0.650126		16.766	0.654282		16.766	0.659162		16.766	0.660014		16.766	0.656114		16.766	0.655609		16.766	0.657821		16.766	0.654545		16.766	0.655221		16.766	0.651056		16.766	0.65277		16.766	0.655476		16.766	0.65339		16.766	0.655152		16.766	0.662954		16.766	0.657379		16.766	0.653257
16.8405	0.650912		16.8405	0.652791		16.8405	0.658348		16.8405	0.660031		16.8405	0.65579		16.8405	0.655739		16.8405	0.657762		16.8405	0.655477		16.8405	0.65474		16.8405	0.651569		16.8405	0.652657		16.8405	0.655667		16.8405	0.653922		16.8405	0.654278		16.8405	0.662853		16.8405	0.656227		16.8405	0.652952
16.915	0.650454		16.915	0.653751		16.915	0.658668		16.915	0.659692		16.915	0.655687		16.915	0.655386		16.915	0.65777		16.915	0.655136		16.915	0.654918		16.915	0.651121		16.915	0.651866		16.915	0.655478		16.915	0.654131		16.915	0.654316		16.915	0.66274		16.915	0.656646		16.915	0.65243
16.9896	0.649729		16.9896	0.653738		16.9896	0.658831		16.9896	0.659932		16.9896	0.655553		16.9896	0.654822		16.9896	0.657303		16.9896	0.655033		16.9896	0.654681		16.9896	0.651504		16.9896	0.652594		16.9896	0.654836		16.9896	0.653929		16.9896	0.653663		16.9896	0.662168		16.9896	0.654796		16.9896	0.652447
17.0641	0.649458		17.0641	0.654005		17.0641	0.658683		17.0641	0.659801		17.0641	0.655468		17.0641	0.655425		17.0641	0.657046		17.0641	0.655063		17.0641	0.654222		17.0641	0.651382		17.0641	0.653594		17.0641	0.655544		17.0641	0.654606		17.0641	0.654319		17.0641	0.662399		17.0641	0.655904		17.0641	0.651638
17.1386	0.648877		17.1386	0.652818		17.1386	0.659128		17.1386	0.659412		17.1386	0.65509		17.1386	0.6547		17.1386	0.658114		17.1386	0.654417		17.1386	0.654647		17.1386	0.651417		17.1386	0.652126		17.1386	0.654552		17.1386	0.654599		17.1386	0.653706		17.1386	0.661939		17.1386	0.65591		17.1386	0.652469
17.2131	0.649896		17.2131	0.653361		17.2131	0.659563		17.2131	0.659562		17.2131	0.655574		17.2131	0.654678		17.2131	0.656736		17.2131	0.654811		17.2131	0.654073		17.2131	0.650301		17.2131	0.652259		17.2131	0.655078		17.2131	0.653334		17.2131	0.654585		17.2131	0.661927		17.2131	0.655032		17.2131	0.652142
17.2876	0.649916		17.2876	0.652912		17.2876	0.659045		17.2876	0.659875		17.2876	0.655725		17.2876	0.654963		17.2876	0.657196		17.2876	0.655106		17.2876	0.653594		17.2876	0.650379		17.2876	0.651433		17.2876	0.654449		17.2876	0.653086		17.2876	0.653564		17.2876	0.661978		17.2876	0.655775		17.2876	0.652349
17.3621	0.649458		17.3621	0.652297		17.3621	0.65836		17.3621	0.659552		17.3621	0.655494		17.3621	0.65476		17.3621	0.657519		17.3621	0.653678		17.3621	0.65361		17.3621	0.650617		17.3621	0.65174		17.3621	0.654346		17.3621	0.653477		17.3621	0.653214		17.3621	0.662647		17.3621	0.655481		17.3621	0.652125
17.4366	0.649157		17.4366	0.652453		17.4366	0.658887		17.4366	0.659971		17.4366	0.654741		17.4366	0.655225		17.4366	0.657155		17.4366	0.655275		17.4366	0.652857		17.4366	0.651131		17.4366	0.650967		17.4366	0.654406		17.4366	0.653334		17.4366	0.653964		17.4366	0.662222		17.4366	0.655522		17.4366	0.651737
17.5112	0.648708		17.5112	0.653033		17.5112	0.658465		17.5112	0.65904		17.5112	0.654485		17.5112	0.655019		17.5112	0.65649		17.5112	0.654083		17.5112	0.653122		17.5112	0.649573		17.5112	0.650896		17.5112	0.654779		17.5112	0.65351		17.5112	0.653374		17.5112	0.661858		17.5112	0.654892		17.5112	0.651429
17.5857	0.648722		17.5857	0.652627		17.5857	0.658175		17.5857	0.659138		17.5857	0.654059		17.5857	0.654331		17.5857	0.6566		17.5857	0.654035		17.5857	0.652465		17.5857	0.650481		17.5857	0.650684		17.5857	0.653834		17.5857	0.653671		17.5857	0.65328		17.5857	0.662211		17.5857	0.65574		17.5857	0.650646
17.6602	0.648325		17.6602	0.652094		17.6602	0.658616		17.6602	0.659346		17.6602	0.654323		17.6602	0.654052		17.6602	0.655416		17.6602	0.653013		17.6602	0.65302		17.6602	0.650087		17.6602	0.650458		17.6602	0.654901		17.6602	0.653819		17.6602	0.653482		17.6602	0.662193		17.6602	0.655596		17.6602	0.651013
17.7347	0.648621		17.7347	0.652195		17.7347	0.657629		17.7347	0.659322		17.7347	0.653369		17.7347	0.65413		17.7347	0.656389		17.7347	0.653705		17.7347	0.652411		17.7347	0.649894		17.7347	0.651233		17.7347	0.653713		17.7347	0.652591		17.7347	0.653782		17.7347	0.661581		17.7347	0.655291		17.7347	0.651167
17.8092	0.647559		17.8092	0.652696		17.8092	0.657592		17.8092	0.659198		17.8092	0.653831		17.8092	0.653865		17.8092	0.656563		17.8092	0.653459		17.8092	0.653076		17.8092	0.650379		17.8092	0.650429		17.8092	0.653779		17.8092	0.653226		17.8092	0.653761		17.8092	0.662228		17.8092	0.654366		17.8092	0.650776
17.8837	0.647367		17.8837	0.651146		17.8837	0.657836		17.8837	0.659261		17.8837	0.653776		17.8837	0.653342		17.8837	0.656123		17.8837	0.654054		17.8837	0.651695		17.8837	0.649371		17.8837	0.650499		17.8837	0.65419		17.8837	0.652887		17.8837	0.652641		17.8837	0.661754		17.8837	0.654508		17.8837	0.650187
17.9583	0.64779		17.9583	0.65204		17.9583	0.657746		17.9583	0.658934		17.9583	0.652623		17.9583	0.65299		17.9583	0.655329		17.9583	0.653469		17.9583	0.652368		17.9583	0.649369		17.9583	0.65071		17.9583	0.653561		17.9583	0.654147		17.9583	0.653444		17.9583	0.661953		17.9583	0.654207		17.9583	0.650293
18.0328	0.647794		18.0328	0.651125		18.0328	0.658242		18.0328	0.658588		18.0328	0.654038		18.0328	0.653452		18.0328	0.655301		18.0328	0.653719		18.0328	0.652105		18.0328	0.649983		18.0328	0.650457		18.0328	0.653112		18.0328	0.652659		18.0328	0.653367		18.0328	0.661447		18.0328	0.654705		18.0328	0.650212
18.1073	0.647577		18.1073	0.651652		18.1073	0.657284		18.1073	0.659271		18.1073	0.653681		18.1073	0.653667		18.1073	0.655977		18.1073	0.653379		18.1073	0.651461		18.1073	0.649098		18.1073	0.649537		18.1073	0.653581		18.1073	0.653922		18.1073	0.652916		18.1073	0.661947		18.1073	0.654362		18.1073	0.650078
18.1818	0.646483		18.1818	0.652184		18.1818	0.657592		18.1818	0.659556		18.1818	0.653997		18.1818	0.653122		18.1818	0.654738		18.1818	0.652216		18.1818	0.651848		18.1818	0.649716		18.1818	0.650693		18.1818	0.652504		18.1818	0.65242		18.1818	0.652872		18.1818	0.661281		18.1818	0.653656		18.1818	0.650843
18.2563	0.646189		18.2563	0.651755		18.2563	0.657398		18.2563	0.658398		18.2563	0.652627		18.2563	0.652962		18.2563	0.655555		18.2563	0.653487		18.2563	0.651423		18.2563	0.649599		18.2563	0.650503		18.2563	0.652918		18.2563	0.651875		18.2563	0.652446		18.2563	0.661301		18.2563	0.654208		18.2563	0.649489
18.3308	0.647176		18.3308	0.650317		18.3308	0.656843		18.3308	0.658552		18.3308	0.653267		18.3308	0.653219		18.3308	0.654722		18.3308	0.652633		18.3308	0.651206		18.3308	0.649138		18.3308	0.649126		18.3308	0.651723		18.3308	0.652061		18.3308	0.653742		18.3308	0.660623		18.3308	0.65419		18.3308	0.650112
18.4054	0.646622		18.4054	0.651133		18.4054	0.656872		18.4054	0.658771		18.4054	0.65309		18.4054	0.652857		18.4054	0.654389		18.4054	0.652308		18.4054	0.650983		18.4054	0.648304		18.4054	0.649484		18.4054	0.653457		18.4054	0.652218		18.4054	0.653277		18.4054	0.660829		18.4054	0.65413		18.4054	0.649719
18.4799	0.646504		18.4799	0.651505		18.4799	0.657441		18.4799	0.658192		18.4799	0.653363		18.4799	0.652414		18.4799	0.65523		18.4799	0.652399		18.4799	0.651141		18.4799	0.648376		18.4799	0.649106		18.4799	0.652709		18.4799	0.651934		18.4799	0.653052		18.4799	0.661185		18.4799	0.654447		18.4799	0.650078
18.5544	0.646006		18.5544	0.651383		18.5544	0.657315		18.5544	0.658136		18.5544	0.653088		18.5544	0.652697		18.5544	0.654824		18.5544	0.652993		18.5544	0.650156		18.5544	0.649293		18.5544	0.649347		18.5544	0.652082		18.5544	0.652335		18.5544	0.652927		18.5544	0.661087		18.5544	0.654107		18.5544	0.649111
18.6289	0.646651		18.6289	0.650308		18.6289	0.65697		18.6289	0.657847		18.6289	0.653543		18.6289	0.652132		18.6289	0.655604		18.6289	0.652173		18.6289	0.652009		18.6289	0.648854		18.6289	0.649723		18.6289	0.651681		18.6289	0.651209		18.6289	0.653327		18.6289	0.66097		18.6289	0.653114		18.6289	0.650324
18.7034	0.645435		18.7034	0.65125		18.7034	0.656316		18.7034	0.658534		18.7034	0.65318		18.7034	0.652485		18.7034	0.654835		18.7034	0.652757		18.7034	0.651882		18.7034	0.649033		18.7034	0.64911		18.7034	0.65142		18.7034	0.651906		18.7034	0.653061		18.7034	0.660176		18.7034	0.653626		18.7034	0.649087
18.7779	0.645672		18.7779	0.650804		18.7779	0.656677		18.7779	0.658659		18.7779	0.653348		18.7779	0.65193		18.7779	0.654247		18.7779	0.65245		18.7779	0.651028		18.7779	0.648496		18.7779	0.649016		18.7779	0.651633		18.7779	0.652148		18.7779	0.652454		18.7779	0.660158		18.7779	0.653071		18.7779	0.649659
18.8524	0.645931		18.8524	0.651042		18.8524	0.657007		18.8524	0.658327		18.8524	0.651614		18.8524	0.65253		18.8524	0.654767		18.8524	0.651892		18.8524	0.650983		18.8524	0.648378		18.8524	0.64884		18.8524	0.652251		18.8524	0.650843		18.8524	0.652273		18.8524	0.659458		18.8524	0.653057		18.8524	0.649879
18.927	0.645139		18.927	0.65137		18.927	0.656459		18.927	0.658145		18.927	0.651759		18.927	0.652064		18.927	0.654081		18.927	0.652272		18.927	0.651434		18.927	0.648513		18.927	0.649282		18.927	0.652147		18.927	0.650136		18.927	0.652716		18.927	0.660187		18.927	0.653186		18.927	0.65004
19.0015	0.645544		19.0015	0.649908		19.0015	0.656382		19.0015	0.658888		19.0015	0.652223		19.0015	0.652407		19.0015	0.655318		19.0015	0.651831		19.0015	0.651173		19.0015	0.648008		19.0015	0.648564		19.0015	0.651619		19.0015	0.650864		19.0015	0.652741		19.0015	0.660166		19.0015	0.653221		19.0015	0.648451
19.076	0.645487		19.076	0.650212		19.076	0.656323		19.076	0.658255		19.076	0.652104		19.076	0.652045		19.076	0.654488		19.076	0.652392		19.076	0.650886		19.076	0.648138		19.076	0.648608		19.076	0.651701		19.076	0.651093		19.076	0.651575		19.076	0.66011		19.076	0.652213		19.076	0.649305
19.1505	0.64579		19.1505	0.651195		19.1505	0.657043		19.1505	0.658172		19.1505	0.652281		19.1505	0.651737		19.1505	0.654143		19.1505	0.651227		19.1505	0.64992		19.1505	0.648454		19.1505	0.648681		19.1505	0.651071		19.1505	0.650306		19.1505	0.65167		19.1505	0.660092		19.1505	0.653079		19.1505	0.649073
19.225	0.645548		19.225	0.650327		19.225	0.656739		19.225	0.657529		19.225	0.651794		19.225	0.651585		19.225	0.654629		19.225	0.65135		19.225	0.650306		19.225	0.648131		19.225	0.648496		19.225	0.651102		19.225	0.650342		19.225	0.651518		19.225	0.660401		19.225	0.651839		19.225	0.648613
19.2995	0.645536		19.2995	0.650483		19.2995	0.656918		19.2995	0.6573		19.2995	0.651417		19.2995	0.651951		19.2995	0.653615		19.2995	0.652109		19.2995	0.649835		19.2995	0.648369		19.2995	0.648125		19.2995	0.650529		19.2995	0.650544		19.2995	0.651307		19.2995	0.658618		19.2995	0.652341		19.2995	0.648127
19.3741	0.645004		19.3741	0.650083		19.3741	0.656479		19.3741	0.65723		19.3741	0.651631		19.3741	0.652383		19.3741	0.653454		19.3741	0.650856		19.3741	0.650463		19.3741	0.647333		19.3741	0.648099		19.3741	0.650914		19.3741	0.650797		19.3741	0.651252		19.3741	0.659681		19.3741	0.65242		19.3741	0.647067
19.4486	0.644993		19.4486	0.649933		19.4486	0.65643		19.4486	0.656485		19.4486	0.650778		19.4486	0.651563		19.4486	0.653657		19.4486	0.651169		19.4486	0.650194		19.4486	0.647466		19.4486	0.647786		19.4486	0.650162		19.4486	0.650751		19.4486	0.651004		19.4486	0.659446		19.4486	0.652541		19.4486	0.647845
19.5231	0.644681		19.5231	0.650061		19.5231	0.655789		19.5231	0.657335		19.5231	0.651922		19.5231	0.651255		19.5231	0.653437		19.5231	0.651668		19.5231	0.649416		19.5231	0.648033		19.5231	0.647726		19.5231	0.65021		19.5231	0.649783		19.5231	0.651041		19.5231	0.660127		19.5231	0.652137		19.5231	0.646806
19.5976	0.645512		19.5976	0.649347		19.5976	0.656154		19.5976	0.656841		19.5976	0.650761		19.5976	0.651921		19.5976	0.654233		19.5976	0.651094		19.5976	0.64879		19.5976	0.647436		19.5976	0.648003		19.5976	0.650344		19.5976	0.650478		19.5976	0.650927		19.5976	0.65926		19.5976	0.652444		19.5976	0.648221
19.6721	0.644593		19.6721	0.64893		19.6721	0.65595		19.6721	0.657458		19.6721	0.650938		19.6721	0.650762		19.6721	0.653702		19.6721	0.651418		19.6721	0.649133		19.6721	0.647118		19.6721	0.648562		19.6721	0.650353		19.6721	0.649783		19.6721	0.650412		19.6721	0.659177		19.6721	0.651886		19.6721	0.648601
19.7466	0.644628		19.7466	0.649405		19.7466	0.655978		19.7466	0.657062		19.7466	0.650346		19.7466	0.65106		19.7466	0.652748		19.7466	0.650856		19.7466	0.648995		19.7466	0.647323		19.7466	0.647696		19.7466	0.650818		19.7466	0.648947		19.7466	0.652112		19.7466	0.659295		19.7466	0.651346		19.7466	0.647972
19.8211	0.643647		19.8211	0.650311		19.8211	0.655796		19.8211	0.657173		19.8211	0.650618		19.8211	0.651043		19.8211	0.65216		19.8211	0.650349		19.8211	0.64918		19.8211	0.647218		19.8211	0.647203		19.8211	0.649739		19.8211	0.650289		19.8211	0.650376		19.8211	0.658677		19.8211	0.651485		19.8211	0.647562
19.8957	0.644251		19.8957	0.649227		19.8957	0.656031		19.8957	0.65697		19.8957	0.650988		19.8957	0.650546		19.8957	0.653275		19.8957	0.650709		19.8957	0.649794		19.8957	0.646885		19.8957	0.647052		19.8957	0.6499		19.8957	0.649836		19.8957	0.650514		19.8957	0.659121		19.8957	0.65153		19.8957	0.647335
19.9702	0.643741		19.9702	0.648779		19.9702	0.655781		19.9702	0.656343		19.9702	0.651067		19.9702	0.650846		19.9702	0.653318		19.9702	0.651959		19.9702	0.648697		19.9702	0.64758		19.9702	0.646594		19.9702	0.650725		19.9702	0.649579		19.9702	0.650438		19.9702	0.658317		19.9702	0.651821		19.9702	0.646579
20.0447	0.643696		20.0447	0.648625		20.0447	0.655909		20.0447	0.656691		20.0447	0.651117		20.0447	0.651271		20.0447	0.653233		20.0447	0.650018		20.0447	0.64824		20.0447	0.646715		20.0447	0.646487		20.0447	0.649685		20.0447	0.649372		20.0447	0.650379		20.0447	0.658565		20.0447	0.651398		20.0447	0.647928
20.1192	0.643597		20.1192	0.649187		20.1192	0.655811		20.1192	0.657144		20.1192	0.650739		20.1192	0.650084		20.1192	0.652957		20.1192	0.650853		20.1192	0.649198		20.1192	0.647868		20.1192	0.647419		20.1192	0.649231		20.1192	0.649042		20.1192	0.650195		20.1192	0.657954		20.1192	0.651918		20.1192	0.647913
20.1937	0.643611		20.1937	0.649414		20.1937	0.655315		20.1937	0.657718		20.1937	0.650355		20.1937	0.650289		20.1937	0.653149		20.1937	0.64952		20.1937	0.648793		20.1937	0.64752		20.1937	0.646701		20.1937	0.649536		20.1937	0.648994		20.1937	0.650134		20.1937	0.657829		20.1937	0.651821		20.1937	0.64749
20.2682	0.642785		20.2682	0.648997		20.2682	0.655783		20.2682	0.657108		20.2682	0.650634		20.2682	0.65068		20.2682	0.65227		20.2682	0.649548		20.2682	0.648565		20.2682	0.646886		20.2682	0.646114		20.2682	0.648887		20.2682	0.649535		20.2682	0.649685		20.2682	0.658109		20.2682	0.651932		20.2682	0.647058
20.3428	0.643243		20.3428	0.648254		20.3428	0.655697		20.3428	0.65563		20.3428	0.650409		20.3428	0.650708		20.3428	0.65264		20.3428	0.650076		20.3428	0.648186		20.3428	0.64673		20.3428	0.647071		20.3428	0.649582		20.3428	0.649808		20.3428	0.649881		20.3428	0.658626		20.3428	0.650921		20.3428	0.646833
20.4173	0.643152		20.4173	0.648305		20.4173	0.654662		20.4173	0.656448		20.4173	0.650829		20.4173	0.649523		20.4173	0.652221		20.4173	0.649117		20.4173	0.648497		20.4173	0.646668		20.4173	0.646507		20.4173	0.648426		20.4173	0.649188		20.4173	0.650136		20.4173	0.6586		20.4173	0.650689		20.4173	0.647269
20.4918	0.643228		20.4918	0.648674		20.4918	0.654581		20.4918	0.655423		20.4918	0.649845		20.4918	0.650248		20.4918	0.652247		20.4918	0.649706		20.4918	0.648635		20.4918	0.646418		20.4918	0.645706		20.4918	0.648952		20.4918	0.64976		20.4918	0.649558		20.4918	0.657354		20.4918	0.651517		20.4918	0.646468
20.5663	0.643929		20.5663	0.648865		20.5663	0.654769		20.5663	0.656326		20.5663	0.650342		20.5663	0.650456		20.5663	0.652348		20.5663	0.649691		20.5663	0.647284		20.5663	0.646116		20.5663	0.646628		20.5663	0.649568		20.5663	0.648191		20.5663	0.649559		20.5663	0.658125		20.5663	0.651915		20.5663	0.647825
20.6408	0.643378		20.6408	0.648891		20.6408	0.654809		20.6408	0.655622		20.6408	0.650565		20.6408	0.650295		20.6408	0.652142		20.6408	0.649054		20.6408	0.647494		20.6408	0.646063		20.6408	0.645792		20.6408	0.647955		20.6408	0.647686		20.6408	0.649386		20.6408	0.657233		20.6408	0.650756		20.6408	0.647411
20.7153	0.642498		20.7153	0.647656		20.7153	0.654625		20.7153	0.655858		20.7153	0.651056		20.7153	0.649632		20.7153	0.652625		20.7153	0.648428		20.7153	0.647956		20.7153	0.646068		20.7153	0.646354		20.7153	0.648037		20.7153	0.647234		20.7153	0.650802		20.7153	0.65806		20.7153	0.651091		20.7153	0.646519
20.7899	0.641898		20.7899	0.648373		20.7899	0.655393		20.7899	0.655502		20.7899	0.649847		20.7899	0.649767		20.7899	0.651479		20.7899	0.648469		20.7899	0.647252		20.7899	0.646256		20.7899	0.645871		20.7899	0.648187		20.7899	0.647466		20.7899	0.649592		20.7899	0.656673		20.7899	0.651361		20.7899	0.646183
20.8644	0.642597		20.8644	0.648254		20.8644	0.653884		20.8644	0.655717		20.8644	0.650048		20.8644	0.649299		20.8644	0.652064		20.8644	0.64942		20.8644	0.64708		20.8644	0.645853		20.8644	0.645806		20.8644	0.64838		20.8644	0.648498		20.8644	0.649459		20.8644	0.657133		20.8644	0.651303		20.8644	0.646217
20.9389	0.642315		20.9389	0.64744		20.9389	0.654442		20.9389	0.655257		20.9389	0.649142		20.9389	0.649965		20.9389	0.650245		20.9389	0.648779		20.9389	0.647271		20.9389	0.646406		20.9389	0.64643		20.9389	0.64841		20.9389	0.646733		20.9389	0.650364		20.9389	0.657965		20.9389	0.651429		20.9389	0.645449
21.0134	0.655206		21.0134	0.658674		21.0134	0.667052		21.0134	0.666772		21.0134	0.661303		21.0134	0.660694		21.0134	0.654038		21.0134	0.66098		21.0134	0.658233		21.0134	0.656072		21.0134	0.655888		21.0134	0.658576		21.0134	0.658359		21.0134	0.66086		21.0134	0.667593		21.0134	0.662161		21.0134	0.656699
21.0879	0.682702		21.0879	0.684937		21.0879	0.69185		21.0879	0.692851		21.0879	0.686096		21.0879	0.684587		21.0879	0.680804		21.0879	0.684542		21.0879	0.681023		21.0879	0.681812		21.0879	0.679931		21.0879	0.681225		21.0879	0.683128		21.0879	0.684726		21.0879	0.691188		21.0879	0.692127		21.0879	0.685145
21.1624	0.696598		21.1624	0.700403		21.1624	0.706547		21.1624	0.706829		21.1624	0.700355		21.1624	0.698861		21.1624	0.696331		21.1624	0.697804		21.1624	0.695303		21.1624	0.694942		21.1624	0.692941		21.1624	0.695267		21.1624	0.695935		21.1624	0.699009		21.1624	0.704533		21.1624	0.707576		21.1624	0.699513
21.2369	0.707121		21.2369	0.710685		21.2369	0.716985		21.2369	0.717292		21.2369	0.710054		21.2369	0.708359		21.2369	0.707424		21.2369	0.707381		21.2369	0.704395		21.2369	0.705432		21.2369	0.70266		21.2369	0.705562		21.2369	0.7058		21.2369	0.709245		21.2369	0.713946		21.2369	0.717652		21.2369	0.71054
21.3115	0.715843		21.3115	0.720382		21.3115	0.725428		21.3115	0.725674		21.3115	0.717393		21.3115	0.71635		21.3115	0.715957		21.3115	0.715273		21.3115	0.712549		21.3115	0.713417		21.3115	0.710574		21.3115	0.713514		21.3115	0.714405		21.3115	0.717676		21.3115	0.722392		21.3115	0.726985		21.3115	0.719199
21.386	0.722567		21.386	0.727312		21.386	0.731728		21.386	0.732688		21.386	0.725765		21.386	0.724033		21.386	0.723233		21.386	0.722971		21.386	0.719881		21.386	0.720761		21.386	0.717045		21.386	0.720023		21.386	0.721431		21.386	0.725163		21.386	0.72948		21.386	0.733417		21.386	0.72604
21.4605	0.728496		21.4605	0.733675		21.4605	0.738693		21.4605	0.738484		21.4605	0.731373		21.4605	0.730647		21.4605	0.730895		21.4605	0.729702		21.4605	0.726231		21.4605	0.726812		21.4605	0.724705		21.4605	0.726013		21.4605	0.727613		21.4605	0.730563		21.4605	0.735771		21.4605	0.740759		21.4605	0.732467
21.535	0.734229		21.535	0.738525		21.535	0.744523		21.535	0.7439		21.535	0.736958		21.535	0.735551		21.535	0.735844		21.535	0.735118		21.535	0.732745		21.535	0.732704		21.535	0.729171		21.535	0.732194		21.535	0.732783		21.535	0.736142		21.535	0.741576		21.535	0.746974		21.535	0.737862
21.6095	0.73962		21.6095	0.744459		21.6095	0.750533		21.6095	0.749592		21.6095	0.743594		21.6095	0.74133		21.6095	0.741333		21.6095	0.738905		21.6095	0.737643		21.6095	0.738447		21.6095	0.734453		21.6095	0.737155		21.6095	0.737963		21.6095	0.741632		21.6095	0.746614		21.6095	0.752351		21.6095	0.743463
21.684	0.744665		21.684	0.750287		21.684	0.754801		21.684	0.75464		21.684	0.747998		21.684	0.746639		21.684	0.747189		21.684	0.743778		21.684	0.74277		21.684	0.744194		21.684	0.739631		21.684	0.741129		21.684	0.74288		21.684	0.746116		21.684	0.751528		21.684	0.756474		21.684	0.748834
21.7586	0.749488		21.7586	0.755398		21.7586	0.76004		21.7586	0.760267		21.7586	0.752534		21.7586	0.751521		21.7586	0.750844		21.7586	0.7493		21.7586	0.746646		21.7586	0.748373		21.7586	0.744891		21.7586	0.745909		21.7586	0.74728		21.7586	0.751334		21.7586	0.756021		21.7586	0.761877		21.7586	0.753359

## Sheet: SupplementaryFigure_5d
TALI (23-123)
MST-Traces
Time [s]	Normalized Fluorescence [-]		Time [s]	Normalized Fluorescence [-]		Time [s]	Normalized Fluorescence [-]		Time [s]	Normalized Fluorescence [-]		Time [s]	Normalized Fluorescence [-]		Time [s]	Normalized Fluorescence [-]		Time [s]	Normalized Fluorescence [-]		Time [s]	Normalized Fluorescence [-]		Time [s]	Normalized Fluorescence [-]		Time [s]	Normalized Fluorescence [-]		Time [s]	Normalized Fluorescence [-]		Time [s]	Normalized Fluorescence [-]		Time [s]	Normalized Fluorescence [-]		Time [s]	Normalized Fluorescence [-]		Time [s]	Normalized Fluorescence [-]		Time [s]	Normalized Fluorescence [-]		Time [s]	Normalized Fluorescence [-]
-3.57675	0.999837		-3.57675	0.999692		-3.57675	0.99952		-3.57675	1.00018		-3.57675	1.00088		-3.57675	1.00067		-3.57675	0.999459		-3.57675	0.99957		-3.57675	0.998521		-3.57675	1.00005		-3.57675	0.999059		-3.57675	0.999936		-3.57675	0.999538		-3.57675	1.00045		-3.57675	0.999664		-3.57675	0.999612		-3.57675	0.999784
-3.50223	1.00027		-3.50223	0.999138		-3.50223	1.00005		-3.50223	0.999644		-3.50223	1.00076		-3.50223	0.999995		-3.50223	0.999016		-3.50223	0.99996		-3.50223	0.999331		-3.50223	0.998777		-3.50223	0.999986		-3.50223	0.999148		-3.50223	0.999594		-3.50223	0.999589		-3.50223	0.999949		-3.50223	0.999265		-3.50223	0.999229
-3.42772	0.998691		-3.42772	0.998725		-3.42772	0.999496		-3.42772	0.998751		-3.42772	0.999584		-3.42772	0.999722		-3.42772	1.00096		-3.42772	1.00026		-3.42772	0.998836		-3.42772	0.999422		-3.42772	0.998976		-3.42772	0.999184		-3.42772	0.999707		-3.42772	0.999083		-3.42772	1.00031		-3.42772	0.9989		-3.42772	0.999377
-3.3532	0.999598		-3.3532	0.999699		-3.3532	0.99892		-3.3532	0.999576		-3.3532	0.999523		-3.3532	0.999708		-3.3532	0.999587		-3.3532	0.999789		-3.3532	0.999653		-3.3532	0.998765		-3.3532	0.998801		-3.3532	0.999417		-3.3532	0.998709		-3.3532	0.999285		-3.3532	1.00112		-3.3532	1.00033		-3.3532	0.999079
-3.27869	0.998424		-3.27869	0.998498		-3.27869	0.99965		-3.27869	0.999135		-3.27869	0.998553		-3.27869	0.999334		-3.27869	0.999261		-3.27869	0.999926		-3.27869	0.998174		-3.27869	0.999366		-3.27869	0.999299		-3.27869	0.999121		-3.27869	0.999209		-3.27869	0.998777		-3.27869	0.999833		-3.27869	0.99925		-3.27869	0.999189
-3.20417	0.999957		-3.20417	0.998966		-3.20417	0.999563		-3.20417	0.998602		-3.20417	0.998742		-3.20417	0.99876		-3.20417	0.998534		-3.20417	0.999107		-3.20417	0.998949		-3.20417	0.999368		-3.20417	0.999869		-3.20417	0.999648		-3.20417	0.998671		-3.20417	0.998742		-3.20417	0.9988		-3.20417	1.00014		-3.20417	0.999631
-3.12966	0.999287		-3.12966	0.9989		-3.12966	0.999585		-3.12966	0.998222		-3.12966	0.999689		-3.12966	0.999015		-3.12966	0.999045		-3.12966	0.99915		-3.12966	0.999307		-3.12966	0.999238		-3.12966	0.999329		-3.12966	0.999944		-3.12966	0.998771		-3.12966	0.998955		-3.12966	0.999233		-3.12966	0.998808		-3.12966	0.999973
-3.05514	0.99947		-3.05514	0.998983		-3.05514	0.998892		-3.05514	0.998979		-3.05514	0.998619		-3.05514	0.998842		-3.05514	0.998439		-3.05514	0.998117		-3.05514	0.999321		-3.05514	0.999339		-3.05514	0.99898		-3.05514	0.999108		-3.05514	0.998323		-3.05514	0.999389		-3.05514	0.999597		-3.05514	0.999551		-3.05514	0.999769
-2.98062	0.999169		-2.98062	0.998762		-2.98062	0.998453		-2.98062	0.998686		-2.98062	0.998388		-2.98062	0.99892		-2.98062	0.998375		-2.98062	0.999223		-2.98062	0.999907		-2.98062	0.999662		-2.98062	0.999074		-2.98062	1.00008		-2.98062	0.998888		-2.98062	0.99872		-2.98062	0.999169		-2.98062	0.998406		-2.98062	0.999041
-2.90611	0.998588		-2.90611	0.999436		-2.90611	0.99897		-2.90611	0.99876		-2.90611	0.998592		-2.90611	0.998497		-2.90611	0.998725		-2.90611	0.998841		-2.90611	0.998709		-2.90611	0.998961		-2.90611	0.999001		-2.90611	0.998357		-2.90611	0.999127		-2.90611	1.00055		-2.90611	0.998191		-2.90611	0.99925		-2.90611	0.999486
-2.83159	0.998937		-2.83159	0.999609		-2.83159	0.998354		-2.83159	0.998673		-2.83159	0.998314		-2.83159	0.999068		-2.83159	0.998793		-2.83159	0.998851		-2.83159	0.998225		-2.83159	0.999215		-2.83159	0.999525		-2.83159	0.998921		-2.83159	0.998597		-2.83159	0.998452		-2.83159	0.99831		-2.83159	0.998632		-2.83159	0.998818
-2.75708	0.998296		-2.75708	0.999121		-2.75708	0.997599		-2.75708	0.999249		-2.75708	0.999549		-2.75708	0.998276		-2.75708	0.998891		-2.75708	0.99778		-2.75708	0.998962		-2.75708	0.997938		-2.75708	0.999682		-2.75708	0.998321		-2.75708	0.998688		-2.75708	0.998752		-2.75708	0.997253		-2.75708	0.998234		-2.75708	0.999022
-2.68256	0.998072		-2.68256	0.998592		-2.68256	0.998094		-2.68256	0.998919		-2.68256	0.99858		-2.68256	0.997581		-2.68256	0.998902		-2.68256	0.998881		-2.68256	0.997745		-2.68256	0.998545		-2.68256	0.998314		-2.68256	0.998719		-2.68256	0.999261		-2.68256	0.999471		-2.68256	0.998999		-2.68256	0.998676		-2.68256	0.998524
-2.60805	0.997834		-2.60805	0.99921		-2.60805	0.998374		-2.60805	0.99784		-2.60805	0.997462		-2.60805	0.99837		-2.60805	0.998715		-2.60805	0.997752		-2.60805	0.997668		-2.60805	0.998095		-2.60805	0.998406		-2.60805	0.99884		-2.60805	0.998029		-2.60805	0.998963		-2.60805	0.997806		-2.60805	0.99805		-2.60805	0.998303
-2.53353	0.996739		-2.53353	0.997847		-2.53353	0.999089		-2.53353	0.998313		-2.53353	0.997344		-2.53353	0.998436		-2.53353	0.998307		-2.53353	0.998248		-2.53353	0.997735		-2.53353	0.998065		-2.53353	0.998562		-2.53353	0.998296		-2.53353	0.998898		-2.53353	0.998566		-2.53353	0.99845		-2.53353	0.998383		-2.53353	0.997839
-2.45901	0.997005		-2.45901	0.998026		-2.45901	0.998393		-2.45901	0.997643		-2.45901	0.99758		-2.45901	0.998059		-2.45901	0.997604		-2.45901	0.998608		-2.45901	0.997099		-2.45901	0.997983		-2.45901	0.998337		-2.45901	0.998402		-2.45901	0.998406		-2.45901	0.997691		-2.45901	0.998039		-2.45901	0.997883		-2.45901	0.99723
-2.3845	0.997139		-2.3845	0.998612		-2.3845	0.997878		-2.3845	0.99809		-2.3845	0.997309		-2.3845	0.998038		-2.3845	0.998409		-2.3845	0.998098		-2.3845	0.997775		-2.3845	0.998296		-2.3845	0.997811		-2.3845	0.998149		-2.3845	0.998228		-2.3845	0.998311		-2.3845	0.996841		-2.3845	0.99732		-2.3845	0.998063
-2.30998	0.996801		-2.30998	0.997202		-2.30998	0.997629		-2.30998	0.997156		-2.30998	0.996826		-2.30998	0.997656		-2.30998	0.998912		-2.30998	0.997988		-2.30998	0.997518		-2.30998	0.998802		-2.30998	0.997633		-2.30998	0.997789		-2.30998	0.997817		-2.30998	0.997487		-2.30998	0.997392		-2.30998	0.998235		-2.30998	0.99814
-2.23547	0.997706		-2.23547	0.997124		-2.23547	0.998158		-2.23547	0.997454		-2.23547	0.997162		-2.23547	0.998181		-2.23547	0.997857		-2.23547	0.997132		-2.23547	0.998979		-2.23547	0.997975		-2.23547	0.997407		-2.23547	0.998893		-2.23547	0.998837		-2.23547	0.996278		-2.23547	0.997513		-2.23547	0.997171		-2.23547	0.998126
-2.16095	0.997119		-2.16095	0.997702		-2.16095	0.996949		-2.16095	0.997471		-2.16095	0.997452		-2.16095	0.997126		-2.16095	0.998182		-2.16095	0.997887		-2.16095	0.996524		-2.16095	0.997944		-2.16095	0.998369		-2.16095	0.998391		-2.16095	0.998035		-2.16095	0.997358		-2.16095	0.997525		-2.16095	0.996937		-2.16095	0.997509
-2.08644	0.99703		-2.08644	0.997444		-2.08644	0.996702		-2.08644	0.998046		-2.08644	0.997443		-2.08644	0.998076		-2.08644	0.997342		-2.08644	0.9979		-2.08644	0.997088		-2.08644	0.997803		-2.08644	0.997665		-2.08644	0.998534		-2.08644	0.998115		-2.08644	0.997127		-2.08644	0.997477		-2.08644	0.997681		-2.08644	0.997094
-2.01192	0.996931		-2.01192	0.996561		-2.01192	0.997336		-2.01192	0.997491		-2.01192	0.997545		-2.01192	0.998105		-2.01192	0.997191		-2.01192	0.998055		-2.01192	0.996827		-2.01192	0.997156		-2.01192	0.997171		-2.01192	0.998154		-2.01192	0.996905		-2.01192	0.997866		-2.01192	0.997718		-2.01192	0.99773		-2.01192	0.997181
-1.93741	0.998442		-1.93741	0.997019		-1.93741	0.997247		-1.93741	0.996488		-1.93741	0.996839		-1.93741	0.996179		-1.93741	0.996602		-1.93741	0.9979		-1.93741	0.997051		-1.93741	0.996495		-1.93741	0.997525		-1.93741	0.996815		-1.93741	0.997326		-1.93741	0.997195		-1.93741	0.996664		-1.93741	0.997389		-1.93741	0.997386
-1.86289	0.997505		-1.86289	0.997078		-1.86289	0.996854		-1.86289	0.996909		-1.86289	0.998		-1.86289	0.997114		-1.86289	0.997532		-1.86289	0.997726		-1.86289	0.996559		-1.86289	0.997569		-1.86289	0.997531		-1.86289	0.998513		-1.86289	0.997078		-1.86289	0.996056		-1.86289	0.997561		-1.86289	0.997481		-1.86289	0.997208
-1.78837	0.996691		-1.78837	0.996181		-1.78837	0.99756		-1.78837	0.996908		-1.78837	0.99656		-1.78837	0.998146		-1.78837	0.998328		-1.78837	0.997862		-1.78837	0.997281		-1.78837	0.996751		-1.78837	0.996965		-1.78837	0.996912		-1.78837	0.997125		-1.78837	0.996327		-1.78837	0.997038		-1.78837	0.996509		-1.78837	0.996694
-1.71386	0.996793		-1.71386	0.997294		-1.71386	0.995802		-1.71386	0.99772		-1.71386	0.99707		-1.71386	0.997087		-1.71386	0.997255		-1.71386	0.996864		-1.71386	0.996998		-1.71386	0.996814		-1.71386	0.996991		-1.71386	0.996885		-1.71386	0.996255		-1.71386	0.995941		-1.71386	0.996824		-1.71386	0.99664		-1.71386	0.996639
-1.63934	0.996442		-1.63934	0.996325		-1.63934	0.996262		-1.63934	0.996679		-1.63934	0.996291		-1.63934	0.996916		-1.63934	0.997164		-1.63934	0.995503		-1.63934	0.997944		-1.63934	0.996533		-1.63934	0.996896		-1.63934	0.995866		-1.63934	0.996253		-1.63934	0.996529		-1.63934	0.997017		-1.63934	0.995858		-1.63934	0.996487
-1.56483	0.996902		-1.56483	0.995684		-1.56483	0.996676		-1.56483	0.996896		-1.56483	0.996233		-1.56483	0.996968		-1.56483	0.996688		-1.56483	0.996265		-1.56483	0.996636		-1.56483	0.996561		-1.56483	0.996962		-1.56483	0.996406		-1.56483	0.996512		-1.56483	0.995344		-1.56483	0.99514		-1.56483	0.99576		-1.56483	0.996757
-1.49031	0.996832		-1.49031	0.996076		-1.49031	0.996761		-1.49031	0.995325		-1.49031	0.99683		-1.49031	0.995704		-1.49031	0.996575		-1.49031	0.996391		-1.49031	0.996014		-1.49031	0.996073		-1.49031	0.997519		-1.49031	0.995512		-1.49031	0.997002		-1.49031	0.995696		-1.49031	0.996711		-1.49031	0.996142		-1.49031	0.996416
-1.4158	0.996649		-1.4158	0.996236		-1.4158	0.996103		-1.4158	0.995765		-1.4158	0.996085		-1.4158	0.99628		-1.4158	0.996037		-1.4158	0.996661		-1.4158	0.995104		-1.4158	0.996706		-1.4158	0.997018		-1.4158	0.996684		-1.4158	0.997036		-1.4158	0.995702		-1.4158	0.995478		-1.4158	0.995708		-1.4158	0.996836
-1.34128	0.996866		-1.34128	0.994785		-1.34128	0.996267		-1.34128	0.995874		-1.34128	0.995316		-1.34128	0.995814		-1.34128	0.996206		-1.34128	0.995399		-1.34128	0.995766		-1.34128	0.996197		-1.34128	0.996462		-1.34128	0.996084		-1.34128	0.995784		-1.34128	0.994733		-1.34128	0.996357		-1.34128	0.996438		-1.34128	0.995793
-1.26677	0.996662		-1.26677	0.994598		-1.26677	0.996144		-1.26677	0.995368		-1.26677	0.99414		-1.26677	0.995895		-1.26677	0.995834		-1.26677	0.995231		-1.26677	0.995607		-1.26677	0.997394		-1.26677	0.995351		-1.26677	0.995957		-1.26677	0.996067		-1.26677	0.996575		-1.26677	0.995493		-1.26677	0.995526		-1.26677	0.996511
-1.19225	0.995716		-1.19225	0.994143		-1.19225	0.995979		-1.19225	0.99569		-1.19225	0.994855		-1.19225	0.996402		-1.19225	0.995189		-1.19225	0.995921		-1.19225	0.995148		-1.19225	0.996206		-1.19225	0.995966		-1.19225	0.995498		-1.19225	0.9959		-1.19225	0.995133		-1.19225	0.995589		-1.19225	0.995671		-1.19225	0.996111
-1.11773	0.995088		-1.11773	0.995102		-1.11773	0.996454		-1.11773	0.995343		-1.11773	0.995518		-1.11773	0.995795		-1.11773	0.995454		-1.11773	0.995162		-1.11773	0.995783		-1.11773	0.996008		-1.11773	0.996476		-1.11773	0.995633		-1.11773	0.99605		-1.11773	0.995482		-1.11773	0.996134		-1.11773	0.996069		-1.11773	0.996033
-1.04322	0.995616		-1.04322	0.995026		-1.04322	0.99527		-1.04322	0.995223		-1.04322	0.994513		-1.04322	0.9961		-1.04322	0.99528		-1.04322	0.995587		-1.04322	0.994869		-1.04322	0.995449		-1.04322	0.995624		-1.04322	0.995693		-1.04322	0.995576		-1.04322	0.99521		-1.04322	0.996457		-1.04322	0.995103		-1.04322	0.996172
-0.968703	0.994612		-0.968703	0.995123		-0.968703	0.996626		-0.968703	0.994827		-0.968703	0.994088		-0.968703	0.995951		-0.968703	0.995762		-0.968703	0.996155		-0.968703	0.99543		-0.968703	0.995271		-0.968703	0.994997		-0.968703	0.995983		-0.968703	0.995463		-0.968703	0.994316		-0.968703	0.995949		-0.968703	0.995639		-0.968703	0.996125
-0.894187	0.994923		-0.894187	0.994599		-0.894187	0.994451		-0.894187	0.995424		-0.894187	0.994974		-0.894187	0.996285		-0.894187	0.996462		-0.894187	0.995425		-0.894187	0.993816		-0.894187	0.996291		-0.894187	0.995925		-0.894187	0.99571		-0.894187	0.994582		-0.894187	0.995764		-0.894187	0.995464		-0.894187	0.995399		-0.894187	0.99588
-0.819672	0.9951		-0.819672	0.994273		-0.819672	0.994586		-0.819672	0.994543		-0.819672	0.994012		-0.819672	0.99612		-0.819672	0.995365		-0.819672	0.995182		-0.819672	0.99401		-0.819672	0.995368		-0.819672	0.99611		-0.819672	0.99652		-0.819672	0.994927		-0.819672	0.995004		-0.819672	0.995887		-0.819672	0.994784		-0.819672	0.995234
-0.745156	0.995182		-0.745156	0.994243		-0.745156	0.995043		-0.745156	0.995399		-0.745156	0.995105		-0.745156	0.994619		-0.745156	0.995447		-0.745156	0.994787		-0.745156	0.994557		-0.745156	0.995057		-0.745156	0.994994		-0.745156	0.996462		-0.745156	0.995396		-0.745156	0.994496		-0.745156	0.994606		-0.745156	0.99508		-0.745156	0.994646
-0.67064	0.993554		-0.67064	0.994239		-0.67064	0.994604		-0.67064	0.994795		-0.67064	0.994485		-0.67064	0.996034		-0.67064	0.995415		-0.67064	0.99522		-0.67064	0.993705		-0.67064	0.9954		-0.67064	0.9959		-0.67064	0.995933		-0.67064	0.994531		-0.67064	0.9941		-0.67064	0.995217		-0.67064	0.995626		-0.67064	0.994918
-0.596125	0.994868		-0.596125	0.994638		-0.596125	0.994364		-0.596125	0.994629		-0.596125	0.995132		-0.596125	0.995272		-0.596125	0.995297		-0.596125	0.995021		-0.596125	0.994214		-0.596125	0.994651		-0.596125	0.995022		-0.596125	0.99543		-0.596125	0.993783		-0.596125	0.993837		-0.596125	0.994867		-0.596125	0.995793		-0.596125	0.994325
-0.521609	0.99434		-0.521609	0.99401		-0.521609	0.994725		-0.521609	0.994812		-0.521609	0.993758		-0.521609	0.994627		-0.521609	0.995079		-0.521609	0.995834		-0.521609	0.99361		-0.521609	0.994878		-0.521609	0.994887		-0.521609	0.995809		-0.521609	0.994977		-0.521609	0.994785		-0.521609	0.994818		-0.521609	0.994554		-0.521609	0.994631
-0.447094	0.993774		-0.447094	0.99388		-0.447094	0.99422		-0.447094	0.9936		-0.447094	0.994358		-0.447094	0.99469		-0.447094	0.994748		-0.447094	0.995443		-0.447094	0.993385		-0.447094	0.994918		-0.447094	0.994922		-0.447094	0.995815		-0.447094	0.994539		-0.447094	0.99435		-0.447094	0.995424		-0.447094	0.99378		-0.447094	0.994084
-0.372578	0.994399		-0.372578	0.994124		-0.372578	0.994185		-0.372578	0.993628		-0.372578	0.994381		-0.372578	0.994535		-0.372578	0.995465		-0.372578	0.9955		-0.372578	0.993419		-0.372578	0.995235		-0.372578	0.995119		-0.372578	0.99424		-0.372578	0.994574		-0.372578	0.993335		-0.372578	0.995025		-0.372578	0.992994		-0.372578	0.995097
-0.298063	0.993598		-0.298063	0.99451		-0.298063	0.995336		-0.298063	0.993632		-0.298063	0.994049		-0.298063	0.994677		-0.298063	0.994922		-0.298063	0.994318		-0.298063	0.993371		-0.298063	0.9951		-0.298063	0.9946		-0.298063	0.994769		-0.298063	0.993702		-0.298063	0.99322		-0.298063	0.9945		-0.298063	0.993662		-0.298063	0.994572
-0.223547	0.99317		-0.223547	0.993863		-0.223547	0.993919		-0.223547	0.994084		-0.223547	0.994444		-0.223547	0.994434		-0.223547	0.993869		-0.223547	0.994607		-0.223547	0.993904		-0.223547	0.994369		-0.223547	0.994391		-0.223547	0.99501		-0.223547	0.995167		-0.223547	0.995201		-0.223547	0.994388		-0.223547	0.994568		-0.223547	0.995256
-0.149031	0.992716		-0.149031	0.993892		-0.149031	0.993499		-0.149031	0.99379		-0.149031	0.994488		-0.149031	0.994184		-0.149031	0.994236		-0.149031	0.994392		-0.149031	0.993945		-0.149031	0.993769		-0.149031	0.994595		-0.149031	0.995635		-0.149031	0.994104		-0.149031	0.994751		-0.149031	0.993803		-0.149031	0.994555		-0.149031	0.995254
-0.0745156	0.993362		-0.0745156	0.993349		-0.0745156	0.993445		-0.0745156	0.993782		-0.0745156	0.993547		-0.0745156	0.994253		-0.0745156	0.993836		-0.0745156	0.993823		-0.0745156	0.992988		-0.0745156	0.994046		-0.0745156	0.994816		-0.0745156	0.994813		-0.0745156	0.993402		-0.0745156	0.994214		-0.0745156	0.993896		-0.0745156	0.993135		-0.0745156	0.994285
0	0.991359		0	0.991485		0	0.99136		0	0.989895		0	0.990731		0	0.991589		0	0.99147		0	0.992447		0	0.988347		0	0.99083		0	0.991807		0	0.991863		0	0.992009		0	0.992057		0	0.991963		0	0.991805		0	0.991582
0.0745156	0.954061		0.0745156	0.954326		0.0745156	0.955994		0.0745156	0.956765		0.0745156	0.956293		0.0745156	0.958928		0.0745156	0.958635		0.0745156	0.956831		0.0745156	0.955449		0.0745156	0.958699		0.0745156	0.958694		0.0745156	0.959171		0.0745156	0.958687		0.0745156	0.960033		0.0745156	0.958045		0.0745156	0.958351		0.0745156	0.953025
0.149031	0.933442		0.149031	0.934463		0.149031	0.936581		0.149031	0.937453		0.149031	0.938312		0.149031	0.93939		0.149031	0.940078		0.149031	0.936386		0.149031	0.937506		0.149031	0.94039		0.149031	0.940522		0.149031	0.940229		0.149031	0.939818		0.149031	0.941757		0.149031	0.939714		0.149031	0.941234		0.149031	0.932095
0.223547	0.921343		0.223547	0.921808		0.223547	0.923377		0.223547	0.924944		0.223547	0.925365		0.223547	0.926697		0.223547	0.92758		0.223547	0.923421		0.223547	0.926853		0.223547	0.928291		0.223547	0.928003		0.223547	0.92712		0.223547	0.927462		0.223547	0.929986		0.223547	0.927028		0.223547	0.928276		0.223547	0.919951
0.298062	0.910082		0.298062	0.912389		0.298062	0.91402		0.298062	0.915627		0.298062	0.915666		0.298062	0.91664		0.298062	0.917123		0.298062	0.914762		0.298062	0.916627		0.298062	0.917743		0.298062	0.919207		0.298062	0.918732		0.298062	0.917591		0.298062	0.920572		0.298062	0.918423		0.298062	0.918931		0.298062	0.908286
0.372578	0.9017		0.372578	0.90316		0.372578	0.905141		0.372578	0.905311		0.372578	0.906534		0.372578	0.90859		0.372578	0.909643		0.372578	0.905222		0.372578	0.907592		0.372578	0.909246		0.372578	0.9106		0.372578	0.909457		0.372578	0.909099		0.372578	0.913245		0.372578	0.909698		0.372578	0.911034		0.372578	0.900526
0.447093	0.893226		0.447093	0.895154		0.447093	0.897467		0.447093	0.899249		0.447093	0.899723		0.447093	0.900654		0.447093	0.902647		0.447093	0.897103		0.447093	0.90057		0.447093	0.902684		0.447093	0.902837		0.447093	0.902678		0.447093	0.901799		0.447093	0.904729		0.447093	0.902012		0.447093	0.903542		0.447093	0.892915
0.521609	0.886854		0.521609	0.887892		0.521609	0.890547		0.521609	0.891294		0.521609	0.892843		0.521609	0.895033		0.521609	0.89555		0.521609	0.891324		0.521609	0.894514		0.521609	0.896309		0.521609	0.896746		0.521609	0.894887		0.521609	0.894866		0.521609	0.898158		0.521609	0.895558		0.521609	0.895657		0.521609	0.884954
0.596125	0.880074		0.596125	0.881845		0.596125	0.88392		0.596125	0.884839		0.596125	0.886771		0.596125	0.888358		0.596125	0.887925		0.596125	0.885388		0.596125	0.88857		0.596125	0.890292		0.596125	0.890604		0.596125	0.889758		0.596125	0.889261		0.596125	0.89243		0.596125	0.889421		0.596125	0.889589		0.596125	0.879169
0.67064	0.874324		0.67064	0.875562		0.67064	0.878786		0.67064	0.879344		0.67064	0.881005		0.67064	0.882127		0.67064	0.883344		0.67064	0.878781		0.67064	0.882728		0.67064	0.884929		0.67064	0.885415		0.67064	0.883558		0.67064	0.883845		0.67064	0.887423		0.67064	0.883378		0.67064	0.884313		0.67064	0.873999
0.745156	0.868301		0.745156	0.870232		0.745156	0.874088		0.745156	0.874425		0.745156	0.874992		0.745156	0.876118		0.745156	0.878759		0.745156	0.873946		0.745156	0.877612		0.745156	0.879682		0.745156	0.880525		0.745156	0.878039		0.745156	0.878221		0.745156	0.882546		0.745156	0.87807		0.745156	0.879642		0.745156	0.86841
0.819672	0.862497		0.819672	0.864077		0.819672	0.867434		0.819672	0.868852		0.819672	0.870573		0.819672	0.871259		0.819672	0.873622		0.819672	0.868652		0.819672	0.872253		0.819672	0.87398		0.819672	0.874645		0.819672	0.872728		0.819672	0.873737		0.819672	0.877086		0.819672	0.873213		0.819672	0.874371		0.819672	0.863556
0.894187	0.858214		0.894187	0.859087		0.894187	0.862834		0.894187	0.863734		0.894187	0.866306		0.894187	0.866642		0.894187	0.868195		0.894187	0.863845		0.894187	0.866939		0.894187	0.869703		0.894187	0.869943		0.894187	0.868766		0.894187	0.868854		0.894187	0.872457		0.894187	0.869449		0.894187	0.870309		0.894187	0.859141
0.968703	0.853776		0.968703	0.855308		0.968703	0.858852		0.968703	0.859644		0.968703	0.861338		0.968703	0.861383		0.968703	0.864597		0.968703	0.860116		0.968703	0.861865		0.968703	0.864748		0.968703	0.864924		0.968703	0.863841		0.968703	0.864626		0.968703	0.86863		0.968703	0.863997		0.968703	0.866434		0.968703	0.854
1.04322	0.849659		1.04322	0.849718		1.04322	0.854001		1.04322	0.85511		1.04322	0.856437		1.04322	0.856968		1.04322	0.859486		1.04322	0.855972		1.04322	0.859026		1.04322	0.859989		1.04322	0.861106		1.04322	0.859383		1.04322	0.860509		1.04322	0.86392		1.04322	0.859884		1.04322	0.861712		1.04322	0.850117
1.11773	0.845979		1.11773	0.845511		1.11773	0.849359		1.11773	0.850881		1.11773	0.851986		1.11773	0.852524		1.11773	0.854822		1.11773	0.852174		1.11773	0.854514		1.11773	0.855318		1.11773	0.856247		1.11773	0.85546		1.11773	0.856836		1.11773	0.860543		1.11773	0.855595		1.11773	0.856754		1.11773	0.846338
1.19225	0.841134		1.19225	0.841211		1.19225	0.845541		1.19225	0.847353		1.19225	0.848623		1.19225	0.847961		1.19225	0.852713		1.19225	0.8466		1.19225	0.850362		1.19225	0.851788		1.19225	0.852757		1.19225	0.851181		1.19225	0.852946		1.19225	0.856093		1.19225	0.851142		1.19225	0.853061		1.19225	0.8418
1.26677	0.837174		1.26677	0.83776		1.26677	0.842242		1.26677	0.843209		1.26677	0.84384		1.26677	0.844245		1.26677	0.847564		1.26677	0.84356		1.26677	0.845953		1.26677	0.848705		1.26677	0.848544		1.26677	0.847014		1.26677	0.848799		1.26677	0.852443		1.26677	0.848626		1.26677	0.849641		1.26677	0.837765
1.34128	0.833213		1.34128	0.833833		1.34128	0.837749		1.34128	0.839215		1.34128	0.840765		1.34128	0.841026		1.34128	0.843706		1.34128	0.839206		1.34128	0.842921		1.34128	0.845081		1.34128	0.844599		1.34128	0.844531		1.34128	0.845054		1.34128	0.848733		1.34128	0.844234		1.34128	0.844702		1.34128	0.834585
1.4158	0.829903		1.4158	0.829866		1.4158	0.833767		1.4158	0.83542		1.4158	0.83698		1.4158	0.837399		1.4158	0.840063		1.4158	0.836111		1.4158	0.839193		1.4158	0.841607		1.4158	0.841698		1.4158	0.841346		1.4158	0.841996		1.4158	0.845402		1.4158	0.841651		1.4158	0.841542		1.4158	0.831265
1.49031	0.825782		1.49031	0.826085		1.49031	0.830708		1.49031	0.831625		1.49031	0.83328		1.49031	0.834037		1.49031	0.835576		1.49031	0.832479		1.49031	0.835527		1.49031	0.837841		1.49031	0.838055		1.49031	0.838053		1.49031	0.837486		1.49031	0.842329		1.49031	0.837633		1.49031	0.838331		1.49031	0.826988
1.56483	0.823608		1.56483	0.822636		1.56483	0.826389		1.56483	0.827974		1.56483	0.830832		1.56483	0.830109		1.56483	0.833276		1.56483	0.829742		1.56483	0.832567		1.56483	0.834449		1.56483	0.835565		1.56483	0.835045		1.56483	0.834863		1.56483	0.838988		1.56483	0.834605		1.56483	0.835735		1.56483	0.823801
1.63934	0.818997		1.63934	0.818833		1.63934	0.823273		1.63934	0.825597		1.63934	0.827576		1.63934	0.826468		1.63934	0.830199		1.63934	0.82605		1.63934	0.829285		1.63934	0.831062		1.63934	0.831236		1.63934	0.831021		1.63934	0.831146		1.63934	0.8358		1.63934	0.831393		1.63934	0.832681		1.63934	0.822202
1.71386	0.816954		1.71386	0.816119		1.71386	0.820609		1.71386	0.822547		1.71386	0.824063		1.71386	0.824094		1.71386	0.826728		1.71386	0.822886		1.71386	0.826295		1.71386	0.828093		1.71386	0.82846		1.71386	0.828153		1.71386	0.829259		1.71386	0.833035		1.71386	0.82876		1.71386	0.829995		1.71386	0.818544
1.78837	0.813438		1.78837	0.812415		1.78837	0.817122		1.78837	0.819653		1.78837	0.821016		1.78837	0.820143		1.78837	0.823872		1.78837	0.818904		1.78837	0.823728		1.78837	0.825418		1.78837	0.825861		1.78837	0.825315		1.78837	0.825391		1.78837	0.8298		1.78837	0.825556		1.78837	0.826281		1.78837	0.814832
1.86289	0.811041		1.86289	0.808813		1.86289	0.81364		1.86289	0.815978		1.86289	0.818201		1.86289	0.816378		1.86289	0.819786		1.86289	0.816286		1.86289	0.820901		1.86289	0.822449		1.86289	0.823256		1.86289	0.822372		1.86289	0.82329		1.86289	0.827833		1.86289	0.822265		1.86289	0.823029		1.86289	0.812062
1.93741	0.807388		1.93741	0.806215		1.93741	0.810667		1.93741	0.81321		1.93741	0.815015		1.93741	0.813474		1.93741	0.818274		1.93741	0.813655		1.93741	0.817096		1.93741	0.819607		1.93741	0.820508		1.93741	0.819258		1.93741	0.820701		1.93741	0.824374		1.93741	0.820111		1.93741	0.820129		1.93741	0.809204
2.01192	0.805265		2.01192	0.80377		2.01192	0.807797		2.01192	0.810385		2.01192	0.812867		2.01192	0.81017		2.01192	0.814844		2.01192	0.810552		2.01192	0.814915		2.01192	0.817367		2.01192	0.817411		2.01192	0.815754		2.01192	0.818206		2.01192	0.82133		2.01192	0.817795		2.01192	0.817347		2.01192	0.807075
2.08644	0.8029		2.08644	0.799412		2.08644	0.806219		2.08644	0.806874		2.08644	0.809105		2.08644	0.807475		2.08644	0.811868		2.08644	0.808275		2.08644	0.812036		2.08644	0.81477		2.08644	0.814469		2.08644	0.814389		2.08644	0.815561		2.08644	0.818735		2.08644	0.815494		2.08644	0.815612		2.08644	0.804247
2.16095	0.799675		2.16095	0.797066		2.16095	0.80238		2.16095	0.804758		2.16095	0.806027		2.16095	0.80479		2.16095	0.808873		2.16095	0.805934		2.16095	0.808779		2.16095	0.810932		2.16095	0.81229		2.16095	0.81142		2.16095	0.812055		2.16095	0.816318		2.16095	0.812959		2.16095	0.813367		2.16095	0.802099
2.23547	0.79704		2.23547	0.795067		2.23547	0.799949		2.23547	0.801608		2.23547	0.803929		2.23547	0.802658		2.23547	0.806893		2.23547	0.802055		2.23547	0.806571		2.23547	0.808237		2.23547	0.810527		2.23547	0.809885		2.23547	0.809996		2.23547	0.813919		2.23547	0.810515		2.23547	0.810615		2.23547	0.799967
2.30998	0.793931		2.30998	0.791606		2.30998	0.796465		2.30998	0.799059		2.30998	0.802099		2.30998	0.799757		2.30998	0.804088		2.30998	0.800325		2.30998	0.804459		2.30998	0.806411		2.30998	0.80741		2.30998	0.805597		2.30998	0.807448		2.30998	0.810655		2.30998	0.806722		2.30998	0.80892		2.30998	0.79724
2.3845	0.791814		2.3845	0.789319		2.3845	0.793784		2.3845	0.796249		2.3845	0.799105		2.3845	0.797203		2.3845	0.801802		2.3845	0.797943		2.3845	0.802001		2.3845	0.803217		2.3845	0.805441		2.3845	0.803846		2.3845	0.805308		2.3845	0.808345		2.3845	0.804725		2.3845	0.805888		2.3845	0.795237
2.45901	0.789948		2.45901	0.786219		2.45901	0.791666		2.45901	0.794284		2.45901	0.795467		2.45901	0.794873		2.45901	0.799006		2.45901	0.795478		2.45901	0.799592		2.45901	0.801048		2.45901	0.802379		2.45901	0.802088		2.45901	0.802365		2.45901	0.806195		2.45901	0.802904		2.45901	0.803016		2.45901	0.793406
2.53353	0.787394		2.53353	0.784191		2.53353	0.78854		2.53353	0.792509		2.53353	0.793932		2.53353	0.791445		2.53353	0.797039		2.53353	0.793633		2.53353	0.796752		2.53353	0.798921		2.53353	0.799552		2.53353	0.798588		2.53353	0.80085		2.53353	0.803211		2.53353	0.799915		2.53353	0.800792		2.53353	0.790654
2.60805	0.78488		2.60805	0.781291		2.60805	0.786572		2.60805	0.789675		2.60805	0.791282		2.60805	0.788524		2.60805	0.794817		2.60805	0.7911		2.60805	0.795372		2.60805	0.797018		2.60805	0.796796		2.60805	0.796668		2.60805	0.798381		2.60805	0.801135		2.60805	0.797683		2.60805	0.797661		2.60805	0.789163
2.68256	0.783351		2.68256	0.779013		2.68256	0.784081		2.68256	0.786636		2.68256	0.788302		2.68256	0.786393		2.68256	0.791897		2.68256	0.789586		2.68256	0.792674		2.68256	0.794401		2.68256	0.795515		2.68256	0.795203		2.68256	0.796267		2.68256	0.799233		2.68256	0.795997		2.68256	0.795503		2.68256	0.78631
2.75708	0.780706		2.75708	0.776683		2.75708	0.782482		2.75708	0.784349		2.75708	0.787252		2.75708	0.784559		2.75708	0.789904		2.75708	0.787555		2.75708	0.790942		2.75708	0.791702		2.75708	0.792297		2.75708	0.793231		2.75708	0.794487		2.75708	0.796169		2.75708	0.793417		2.75708	0.794777		2.75708	0.784413
2.83159	0.778252		2.83159	0.773664		2.83159	0.780344		2.83159	0.782282		2.83159	0.785301		2.83159	0.781958		2.83159	0.78676		2.83159	0.784364		2.83159	0.787565		2.83159	0.789093		2.83159	0.790766		2.83159	0.790613		2.83159	0.792543		2.83159	0.793512		2.83159	0.791373		2.83159	0.791346		2.83159	0.782194
2.90611	0.775698		2.90611	0.771788		2.90611	0.777375		2.90611	0.7803		2.90611	0.782648		2.90611	0.779431		2.90611	0.785062		2.90611	0.781941		2.90611	0.785559		2.90611	0.787085		2.90611	0.788856		2.90611	0.787811		2.90611	0.789558		2.90611	0.791485		2.90611	0.787855		2.90611	0.789189		2.90611	0.780898
2.98062	0.77411		2.98062	0.769698		2.98062	0.775178		2.98062	0.779282		2.98062	0.781084		2.98062	0.777014		2.98062	0.783653		2.98062	0.779904		2.98062	0.784093		2.98062	0.785002		2.98062	0.786772		2.98062	0.785437		2.98062	0.78697		2.98062	0.789945		2.98062	0.787724		2.98062	0.787413		2.98062	0.778781
3.05514	0.772171		3.05514	0.767415		3.05514	0.772604		3.05514	0.776252		3.05514	0.777563		3.05514	0.774714		3.05514	0.781945		3.05514	0.77761		3.05514	0.781349		3.05514	0.782902		3.05514	0.783893		3.05514	0.783754		3.05514	0.785287		3.05514	0.786808		3.05514	0.783751		3.05514	0.785629		3.05514	0.776677
3.12966	0.770292		3.12966	0.765266		3.12966	0.771099		3.12966	0.774198		3.12966	0.776129		3.12966	0.771843		3.12966	0.779831		3.12966	0.776072		3.12966	0.77929		3.12966	0.781001		3.12966	0.781636		3.12966	0.780668		3.12966	0.782865		3.12966	0.784814		3.12966	0.782307		3.12966	0.782912		3.12966	0.774801
3.20417	0.768105		3.20417	0.764128		3.20417	0.768975		3.20417	0.772172		3.20417	0.774017		3.20417	0.770665		3.20417	0.777149		3.20417	0.773911		3.20417	0.777777		3.20417	0.779051		3.20417	0.779156		3.20417	0.779408		3.20417	0.781501		3.20417	0.784022		3.20417	0.779694		3.20417	0.780468		3.20417	0.772578
3.27869	0.766525		3.27869	0.76072		3.27869	0.76655		3.27869	0.770294		3.27869	0.77191		3.27869	0.767887		3.27869	0.775782		3.27869	0.771807		3.27869	0.775748		3.27869	0.777083		3.27869	0.777228		3.27869	0.777086		3.27869	0.779118		3.27869	0.781362		3.27869	0.778019		3.27869	0.778676		3.27869	0.771083
3.3532	0.76491		3.3532	0.759485		3.3532	0.764666		3.3532	0.767785		3.3532	0.769378		3.3532	0.76491		3.3532	0.773109		3.3532	0.769601		3.3532	0.773939		3.3532	0.7748		3.3532	0.774244		3.3532	0.775148		3.3532	0.778007		3.3532	0.779279		3.3532	0.776443		3.3532	0.776371		3.3532	0.76893
3.42772	0.762207		3.42772	0.75787		3.42772	0.762282		3.42772	0.765836		3.42772	0.767922		3.42772	0.764331		3.42772	0.771512		3.42772	0.767639		3.42772	0.771525		3.42772	0.77383		3.42772	0.773053		3.42772	0.773763		3.42772	0.775522		3.42772	0.777649		3.42772	0.774622		3.42772	0.774079		3.42772	0.767785
3.50223	0.761226		3.50223	0.754969		3.50223	0.76136		3.50223	0.76416		3.50223	0.766108		3.50223	0.762208		3.50223	0.769394		3.50223	0.76607		3.50223	0.769066		3.50223	0.771127		3.50223	0.770712		3.50223	0.772126		3.50223	0.77384		3.50223	0.77691		3.50223	0.77218		3.50223	0.772846		3.50223	0.76647
3.57675	0.759664		3.57675	0.754072		3.57675	0.758899		3.57675	0.761763		3.57675	0.763462		3.57675	0.759959		3.57675	0.768625		3.57675	0.763773		3.57675	0.766943		3.57675	0.769282		3.57675	0.768716		3.57675	0.769531		3.57675	0.771806		3.57675	0.773237		3.57675	0.770141		3.57675	0.770666		3.57675	0.764744
3.65126	0.757959		3.65126	0.751808		3.65126	0.757029		3.65126	0.759798		3.65126	0.76174		3.65126	0.757295		3.65126	0.765538		3.65126	0.761765		3.65126	0.765472		3.65126	0.766795		3.65126	0.766944		3.65126	0.767147		3.65126	0.770068		3.65126	0.770855		3.65126	0.767437		3.65126	0.769255		3.65126	0.762937
3.72578	0.755885		3.72578	0.749349		3.72578	0.754226		3.72578	0.757887		3.72578	0.759131		3.72578	0.75555		3.72578	0.764086		3.72578	0.761364		3.72578	0.762337		3.72578	0.764724		3.72578	0.764527		3.72578	0.765612		3.72578	0.767832		3.72578	0.769913		3.72578	0.766081		3.72578	0.766946		3.72578	0.760623
3.8003	0.754685		3.8003	0.747536		3.8003	0.752703		3.8003	0.756635		3.8003	0.758326		3.8003	0.754338		3.8003	0.761936		3.8003	0.758281		3.8003	0.761227		3.8003	0.763104		3.8003	0.763301		3.8003	0.764198		3.8003	0.766225		3.8003	0.767799		3.8003	0.764349		3.8003	0.76519		3.8003	0.760081
3.87481	0.753023		3.87481	0.745646		3.87481	0.751424		3.87481	0.755262		3.87481	0.757242		3.87481	0.751864		3.87481	0.760045		3.87481	0.756927		3.87481	0.758435		3.87481	0.761913		3.87481	0.76145		3.87481	0.761776		3.87481	0.764217		3.87481	0.765001		3.87481	0.76244		3.87481	0.763145		3.87481	0.758191
3.94933	0.751129		3.94933	0.743681		3.94933	0.750129		3.94933	0.753044		3.94933	0.755374		3.94933	0.750278		3.94933	0.758564		3.94933	0.754761		3.94933	0.757559		3.94933	0.759806		3.94933	0.759788		3.94933	0.760001		3.94933	0.762495		3.94933	0.762502		3.94933	0.761381		3.94933	0.762051		3.94933	0.757178
4.02384	0.749957		4.02384	0.742036		4.02384	0.747429		4.02384	0.751603		4.02384	0.753965		4.02384	0.74784		4.02384	0.756576		4.02384	0.753152		4.02384	0.756573		4.02384	0.757555		4.02384	0.756886		4.02384	0.758086		4.02384	0.761063		4.02384	0.762088		4.02384	0.759875		4.02384	0.759394		4.02384	0.754593
4.09836	0.748771		4.09836	0.740661		4.09836	0.745373		4.09836	0.749704		4.09836	0.751379		4.09836	0.746239		4.09836	0.754058		4.09836	0.751379		4.09836	0.753501		4.09836	0.756057		4.09836	0.755648		4.09836	0.756382		4.09836	0.758725		4.09836	0.760646		4.09836	0.757785		4.09836	0.758515		4.09836	0.753457
4.17287	0.747046		4.17287	0.738018		4.17287	0.744917		4.17287	0.748089		4.17287	0.749215		4.17287	0.744273		4.17287	0.752077		4.17287	0.74906		4.17287	0.752095		4.17287	0.754314		4.17287	0.753136		4.17287	0.754376		4.17287	0.757481		4.17287	0.759689		4.17287	0.756231		4.17287	0.756466		4.17287	0.751943
4.24739	0.744717		4.24739	0.73757		4.24739	0.743103		4.24739	0.746299		4.24739	0.747563		4.24739	0.742072		4.24739	0.749873		4.24739	0.748119		4.24739	0.751177		4.24739	0.751618		4.24739	0.752301		4.24739	0.752685		4.24739	0.756083		4.24739	0.757493		4.24739	0.754071		4.24739	0.754773		4.24739	0.750085
4.3219	0.743517		4.3219	0.735501		4.3219	0.741926		4.3219	0.743901		4.3219	0.746287		4.3219	0.740355		4.3219	0.749278		4.3219	0.746483		4.3219	0.749115		4.3219	0.751388		4.3219	0.749932		4.3219	0.751639		4.3219	0.754132		4.3219	0.755156		4.3219	0.752272		4.3219	0.752626		4.3219	0.748761
4.39642	0.742308		4.39642	0.734145		4.39642	0.739487		4.39642	0.743625		4.39642	0.743942		4.39642	0.739497		4.39642	0.747589		4.39642	0.745871		4.39642	0.747442		4.39642	0.748741		4.39642	0.748384		4.39642	0.749948		4.39642	0.752229		4.39642	0.754244		4.39642	0.750789		4.39642	0.751165		4.39642	0.74699
4.47094	0.740874		4.47094	0.732175		4.47094	0.737521		4.47094	0.741882		4.47094	0.7423		4.47094	0.737689		4.47094	0.745228		4.47094	0.745165		4.47094	0.745652		4.47094	0.747461		4.47094	0.747499		4.47094	0.748989		4.47094	0.751319		4.47094	0.751976		4.47094	0.749478		4.47094	0.749856		4.47094	0.745918
4.54545	0.739176		4.54545	0.730132		4.54545	0.735561		4.54545	0.73934		4.54545	0.74121		4.54545	0.736722		4.54545	0.744227		4.54545	0.742061		4.54545	0.744497		4.54545	0.746112		4.54545	0.745485		4.54545	0.747453		4.54545	0.749904		4.54545	0.750868		4.54545	0.747751		4.54545	0.748193		4.54545	0.744856
4.61997	0.738368		4.61997	0.729863		4.61997	0.73452		4.61997	0.738555		4.61997	0.738963		4.61997	0.734357		4.61997	0.742325		4.61997	0.741539		4.61997	0.741657		4.61997	0.744201		4.61997	0.744313		4.61997	0.744655		4.61997	0.748792		4.61997	0.748644		4.61997	0.746896		4.61997	0.746354		4.61997	0.743732
4.69448	0.737114		4.69448	0.728381		4.69448	0.733027		4.69448	0.735828		4.69448	0.737237		4.69448	0.732393		4.69448	0.740025		4.69448	0.739625		4.69448	0.741086		4.69448	0.742942		4.69448	0.742133		4.69448	0.743898		4.69448	0.746573		4.69448	0.74725		4.69448	0.745329		4.69448	0.745326		4.69448	0.742097
4.769	0.734948		4.769	0.726516		4.769	0.731084		4.769	0.734773		4.769	0.736375		4.769	0.730864		4.769	0.73931		4.769	0.738563		4.769	0.739449		4.769	0.741847		4.769	0.740885		4.769	0.742365		4.769	0.745678		4.769	0.745895		4.769	0.743324		4.769	0.743121		4.769	0.740905
4.84351	0.733964		4.84351	0.72496		4.84351	0.729326		4.84351	0.733316		4.84351	0.7354		4.84351	0.729354		4.84351	0.737639		4.84351	0.73601		4.84351	0.737216		4.84351	0.739288		4.84351	0.739376		4.84351	0.741785		4.84351	0.743908		4.84351	0.744551		4.84351	0.74238		4.84351	0.741598		4.84351	0.739777
4.91803	0.732188		4.91803	0.723507		4.91803	0.727504		4.91803	0.731392		4.91803	0.733206		4.91803	0.727653		4.91803	0.736679		4.91803	0.734749		4.91803	0.736388		4.91803	0.738443		4.91803	0.738021		4.91803	0.73902		4.91803	0.742149		4.91803	0.742885		4.91803	0.740336		4.91803	0.74104		4.91803	0.738648
4.99255	0.732453		4.99255	0.722663		4.99255	0.726271		4.99255	0.731343		4.99255	0.731607		4.99255	0.726409		4.99255	0.734533		4.99255	0.733062		4.99255	0.735062		4.99255	0.737		4.99255	0.736785		4.99255	0.737836		4.99255	0.74024		4.99255	0.741626		4.99255	0.739452		4.99255	0.739268		4.99255	0.736966
5.06706	0.7303		5.06706	0.720975		5.06706	0.724727		5.06706	0.72823		5.06706	0.731025		5.06706	0.725336		5.06706	0.734508		5.06706	0.731598		5.06706	0.734313		5.06706	0.73531		5.06706	0.735027		5.06706	0.736472		5.06706	0.739266		5.06706	0.740341		5.06706	0.738452		5.06706	0.737888		5.06706	0.735813
5.14158	0.728919		5.14158	0.720054		5.14158	0.72375		5.14158	0.72877		5.14158	0.729527		5.14158	0.723072		5.14158	0.731514		5.14158	0.730714		5.14158	0.732543		5.14158	0.734404		5.14158	0.733122		5.14158	0.735148		5.14158	0.737613		5.14158	0.739393		5.14158	0.736951		5.14158	0.735837		5.14158	0.733016
5.21609	0.72809		5.21609	0.718973		5.21609	0.722227		5.21609	0.727137		5.21609	0.727337		5.21609	0.722099		5.21609	0.729578		5.21609	0.729743		5.21609	0.731087		5.21609	0.732776		5.21609	0.732431		5.21609	0.733586		5.21609	0.736488		5.21609	0.737542		5.21609	0.735416		5.21609	0.735323		5.21609	0.732867
5.29061	0.726511		5.29061	0.716876		5.29061	0.721297		5.29061	0.724853		5.29061	0.726856		5.29061	0.720865		5.29061	0.728689		5.29061	0.728403		5.29061	0.730564		5.29061	0.731482		5.29061	0.731258		5.29061	0.731368		5.29061	0.735303		5.29061	0.735823		5.29061	0.734143		5.29061	0.734612		5.29061	0.731739
5.36512	0.725659		5.36512	0.714913		5.36512	0.719883		5.36512	0.723767		5.36512	0.725161		5.36512	0.719571		5.36512	0.728155		5.36512	0.726914		5.36512	0.72906		5.36512	0.730345		5.36512	0.729521		5.36512	0.730909		5.36512	0.734511		5.36512	0.734498		5.36512	0.733809		5.36512	0.733184		5.36512	0.730018
5.43964	0.723966		5.43964	0.714206		5.43964	0.717902		5.43964	0.722233		5.43964	0.723026		5.43964	0.717572		5.43964	0.725988		5.43964	0.725583		5.43964	0.727736		5.43964	0.728804		5.43964	0.728154		5.43964	0.73044		5.43964	0.732769		5.43964	0.73337		5.43964	0.732327		5.43964	0.731178		5.43964	0.728402
5.51415	0.722797		5.51415	0.712433		5.51415	0.717393		5.51415	0.721479		5.51415	0.722609		5.51415	0.715554		5.51415	0.725741		5.51415	0.72412		5.51415	0.726193		5.51415	0.727227		5.51415	0.72705		5.51415	0.729151		5.51415	0.731119		5.51415	0.731426		5.51415	0.730881		5.51415	0.730114		5.51415	0.728405
5.58867	0.721384		5.58867	0.711412		5.58867	0.716048		5.58867	0.72048		5.58867	0.720724		5.58867	0.714869		5.58867	0.724913		5.58867	0.72351		5.58867	0.725325		5.58867	0.726248		5.58867	0.724335		5.58867	0.727466		5.58867	0.73033		5.58867	0.73019		5.58867	0.729692		5.58867	0.729406		5.58867	0.72633
5.66319	0.720131		5.66319	0.710058		5.66319	0.715971		5.66319	0.719279		5.66319	0.719845		5.66319	0.712915		5.66319	0.723792		5.66319	0.722251		5.66319	0.724033		5.66319	0.725347		5.66319	0.7238		5.66319	0.725809		5.66319	0.728333		5.66319	0.729681		5.66319	0.727626		5.66319	0.728852		5.66319	0.725037
5.7377	0.719379		5.7377	0.708581		5.7377	0.714671		5.7377	0.718172		5.7377	0.718676		5.7377	0.712105		5.7377	0.721776		5.7377	0.721168		5.7377	0.722171		5.7377	0.722833		5.7377	0.721508		5.7377	0.725272		5.7377	0.727186		5.7377	0.728094		5.7377	0.726853		5.7377	0.72701		5.7377	0.723392
5.81222	0.717503		5.81222	0.707926		5.81222	0.713019		5.81222	0.716656		5.81222	0.717575		5.81222	0.711225		5.81222	0.720147		5.81222	0.719599		5.81222	0.720849		5.81222	0.722186		5.81222	0.720906		5.81222	0.724112		5.81222	0.727005		5.81222	0.726369		5.81222	0.72544		5.81222	0.726256		5.81222	0.723319
5.88673	0.715989		5.88673	0.707256		5.88673	0.711423		5.88673	0.71578		5.88673	0.715649		5.88673	0.710226		5.88673	0.720075		5.88673	0.718658		5.88673	0.720182		5.88673	0.720703		5.88673	0.719934		5.88673	0.722608		5.88673	0.725554		5.88673	0.725888		5.88673	0.72444		5.88673	0.725062		5.88673	0.720967
5.96125	0.715755		5.96125	0.70545		5.96125	0.709994		5.96125	0.71457		5.96125	0.714798		5.96125	0.708851		5.96125	0.718711		5.96125	0.717534		5.96125	0.719135		5.96125	0.719396		5.96125	0.719438		5.96125	0.721391		5.96125	0.723957		5.96125	0.724581		5.96125	0.72356		5.96125	0.724167		5.96125	0.720687
6.03576	0.714618		6.03576	0.704603		6.03576	0.708917		6.03576	0.712828		6.03576	0.714207		6.03576	0.706592		6.03576	0.716419		6.03576	0.717032		6.03576	0.717953		6.03576	0.718919		6.03576	0.717396		6.03576	0.721002		6.03576	0.723443		6.03576	0.723016		6.03576	0.722977		6.03576	0.723459		6.03576	0.719194
6.11028	0.713386		6.11028	0.702994		6.11028	0.708136		6.11028	0.711754		6.11028	0.713358		6.11028	0.7068		6.11028	0.716071		6.11028	0.71524		6.11028	0.717154		6.11028	0.717668		6.11028	0.71679		6.11028	0.719793		6.11028	0.722064		6.11028	0.721888		6.11028	0.722226		6.11028	0.720726		6.11028	0.718557
6.18479	0.713431		6.18479	0.702915		6.18479	0.707299		6.18479	0.711136		6.18479	0.712243		6.18479	0.704675		6.18479	0.715045		6.18479	0.714491		6.18479	0.716165		6.18479	0.716792		6.18479	0.714967		6.18479	0.718498		6.18479	0.720822		6.18479	0.721711		6.18479	0.720567		6.18479	0.720558		6.18479	0.717184
6.25931	0.711905		6.25931	0.700973		6.25931	0.706073		6.25931	0.71026		6.25931	0.710853		6.25931	0.703331		6.25931	0.713549		6.25931	0.713893		6.25931	0.714957		6.25931	0.716003		6.25931	0.713879		6.25931	0.717054		6.25931	0.719527		6.25931	0.719997		6.25931	0.720403		6.25931	0.720173		6.25931	0.715254
6.33383	0.710727		6.33383	0.700429		6.33383	0.705567		6.33383	0.710191		6.33383	0.711267		6.33383	0.702806		6.33383	0.713069		6.33383	0.712082		6.33383	0.713919		6.33383	0.714667		6.33383	0.71285		6.33383	0.716753		6.33383	0.718952		6.33383	0.718921		6.33383	0.718656		6.33383	0.718134		6.33383	0.715547
6.40834	0.70914		6.40834	0.699342		6.40834	0.704971		6.40834	0.708309		6.40834	0.709202		6.40834	0.701677		6.40834	0.711495		6.40834	0.711099		6.40834	0.712191		6.40834	0.713814		6.40834	0.71221		6.40834	0.715212		6.40834	0.717536		6.40834	0.717495		6.40834	0.717172		6.40834	0.717302		6.40834	0.71293
6.48286	0.708533		6.48286	0.69842		6.48286	0.703213		6.48286	0.707144		6.48286	0.708205		6.48286	0.700867		6.48286	0.710042		6.48286	0.710576		6.48286	0.71172		6.48286	0.712332		6.48286	0.711207		6.48286	0.71415		6.48286	0.716809		6.48286	0.717498		6.48286	0.716798		6.48286	0.716551		6.48286	0.71282
6.55737	0.707022		6.55737	0.697906		6.55737	0.702144		6.55737	0.706795		6.55737	0.706669		6.55737	0.700147		6.55737	0.709089		6.55737	0.709315		6.55737	0.710851		6.55737	0.711845		6.55737	0.70989		6.55737	0.713883		6.55737	0.71565		6.55737	0.716607		6.55737	0.715715		6.55737	0.715218		6.55737	0.711746
6.63189	0.706548		6.63189	0.696231		6.63189	0.701698		6.63189	0.706031		6.63189	0.706392		6.63189	0.699317		6.63189	0.707956		6.63189	0.708887		6.63189	0.709455		6.63189	0.71057		6.63189	0.70837		6.63189	0.712501		6.63189	0.715162		6.63189	0.715802		6.63189	0.714723		6.63189	0.71576		6.63189	0.711327
6.7064	0.706202		6.7064	0.695612		6.7064	0.699955		6.7064	0.704748		6.7064	0.705422		6.7064	0.697785		6.7064	0.706938		6.7064	0.708237		6.7064	0.708472		6.7064	0.709506		6.7064	0.707529		6.7064	0.710755		6.7064	0.714282		6.7064	0.713721		6.7064	0.71393		6.7064	0.714751		6.7064	0.710001
6.78092	0.70459		6.78092	0.694304		6.78092	0.699372		6.78092	0.704363		6.78092	0.703348		6.78092	0.697693		6.78092	0.706831		6.78092	0.706882		6.78092	0.707606		6.78092	0.708507		6.78092	0.706629		6.78092	0.710194		6.78092	0.713104		6.78092	0.713092		6.78092	0.713949		6.78092	0.713566		6.78092	0.709265
6.85544	0.704718		6.85544	0.693754		6.85544	0.698404		6.85544	0.703482		6.85544	0.703351		6.85544	0.696568		6.85544	0.705053		6.85544	0.706298		6.85544	0.706438		6.85544	0.707224		6.85544	0.705548		6.85544	0.709349		6.85544	0.712179		6.85544	0.712658		6.85544	0.712648		6.85544	0.7127		6.85544	0.708562
6.92995	0.703381		6.92995	0.692401		6.92995	0.698186		6.92995	0.702452		6.92995	0.702476		6.92995	0.69561		6.92995	0.704188		6.92995	0.70586		6.92995	0.707035		6.92995	0.70715		6.92995	0.705036		6.92995	0.709175		6.92995	0.711527		6.92995	0.710976		6.92995	0.71237		6.92995	0.711385		6.92995	0.707545
7.00447	0.702212		7.00447	0.691557		7.00447	0.697111		7.00447	0.70025		7.00447	0.701509		7.00447	0.69416		7.00447	0.703836		7.00447	0.704582		7.00447	0.705634		7.00447	0.705724		7.00447	0.704365		7.00447	0.708247		7.00447	0.709649		7.00447	0.710953		7.00447	0.710529		7.00447	0.711421		7.00447	0.70649
7.07898	0.702142		7.07898	0.690922		7.07898	0.695882		7.07898	0.700097		7.07898	0.699944		7.07898	0.693897		7.07898	0.702525		7.07898	0.702283		7.07898	0.704799		7.07898	0.705393		7.07898	0.702454		7.07898	0.707822		7.07898	0.70902		7.07898	0.709306		7.07898	0.70938		7.07898	0.710541		7.07898	0.705032
7.1535	0.701407		7.1535	0.689805		7.1535	0.69497		7.1535	0.700163		7.1535	0.699077		7.1535	0.693239		7.1535	0.701568		7.1535	0.702485		7.1535	0.703251		7.1535	0.703849		7.1535	0.702295		7.1535	0.706414		7.1535	0.708476		7.1535	0.708322		7.1535	0.708393		7.1535	0.709416		7.1535	0.704359
7.22801	0.700978		7.22801	0.68957		7.22801	0.693618		7.22801	0.699062		7.22801	0.698646		7.22801	0.692012		7.22801	0.700874		7.22801	0.7022		7.22801	0.702794		7.22801	0.703474		7.22801	0.701063		7.22801	0.705065		7.22801	0.707703		7.22801	0.707506		7.22801	0.706746		7.22801	0.708715		7.22801	0.704
7.30253	0.699236		7.30253	0.689054		7.30253	0.693555		7.30253	0.698496		7.30253	0.698256		7.30253	0.691583		7.30253	0.7002		7.30253	0.700205		7.30253	0.701286		7.30253	0.702494		7.30253	0.700264		7.30253	0.70468		7.30253	0.706295		7.30253	0.706413		7.30253	0.706427		7.30253	0.707426		7.30253	0.702076
7.37704	0.698769		7.37704	0.687603		7.37704	0.692597		7.37704	0.697768		7.37704	0.69727		7.37704	0.690238		7.37704	0.699788		7.37704	0.700159		7.37704	0.701555		7.37704	0.702553		7.37704	0.699668		7.37704	0.703651		7.37704	0.705774		7.37704	0.70521		7.37704	0.706369		7.37704	0.70653		7.37704	0.702271
7.45156	0.698189		7.45156	0.685983		7.45156	0.692577		7.45156	0.697101		7.45156	0.696664		7.45156	0.689398		7.45156	0.698864		7.45156	0.699414		7.45156	0.700214		7.45156	0.70135		7.45156	0.698334		7.45156	0.703031		7.45156	0.705256		7.45156	0.704787		7.45156	0.705005		7.45156	0.706076		7.45156	0.700878
7.52608	0.696432		7.52608	0.686169		7.52608	0.691359		7.52608	0.695966		7.52608	0.69556		7.52608	0.688687		7.52608	0.698058		7.52608	0.697613		7.52608	0.699444		7.52608	0.699841		7.52608	0.69757		7.52608	0.702261		7.52608	0.704107		7.52608	0.703223		7.52608	0.704864		7.52608	0.705132		7.52608	0.699028
7.60059	0.695301		7.60059	0.685323		7.60059	0.690564		7.60059	0.695248		7.60059	0.695028		7.60059	0.686958		7.60059	0.697022		7.60059	0.697048		7.60059	0.698843		7.60059	0.699457		7.60059	0.697394		7.60059	0.700689		7.60059	0.703896		7.60059	0.702663		7.60059	0.703542		7.60059	0.70455		7.60059	0.698817
7.67511	0.69504		7.67511	0.685232		7.67511	0.688736		7.67511	0.695229		7.67511	0.694064		7.67511	0.686982		7.67511	0.696425		7.67511	0.69615		7.67511	0.698106		7.67511	0.698744		7.67511	0.696343		7.67511	0.700296		7.67511	0.70321		7.67511	0.701569		7.67511	0.703548		7.67511	0.703876		7.67511	0.698512
7.74962	0.695285		7.74962	0.683534		7.74962	0.688738		7.74962	0.694034		7.74962	0.693229		7.74962	0.68595		7.74962	0.694919		7.74962	0.696334		7.74962	0.697412		7.74962	0.697663		7.74962	0.695076		7.74962	0.699151		7.74962	0.702336		7.74962	0.702048		7.74962	0.702708		7.74962	0.703544		7.74962	0.698398
7.82414	0.69438		7.82414	0.684038		7.82414	0.687975		7.82414	0.693139		7.82414	0.693211		7.82414	0.684905		7.82414	0.694508		7.82414	0.694948		7.82414	0.696836		7.82414	0.696942		7.82414	0.694824		7.82414	0.698449		7.82414	0.701048		7.82414	0.700613		7.82414	0.702363		7.82414	0.702008		7.82414	0.696971
7.89865	0.693534		7.89865	0.683152		7.89865	0.687471		7.89865	0.692444		7.89865	0.691868		7.89865	0.683157		7.89865	0.694179		7.89865	0.694621		7.89865	0.696085		7.89865	0.696757		7.89865	0.693138		7.89865	0.698136		7.89865	0.700467		7.89865	0.700815		7.89865	0.701461		7.89865	0.701759		7.89865	0.69625
7.97317	0.692624		7.97317	0.681594		7.97317	0.687032		7.97317	0.692334		7.97317	0.691		7.97317	0.6837		7.97317	0.693342		7.97317	0.694129		7.97317	0.694564		7.97317	0.696577		7.97317	0.692703		7.97317	0.697478		7.97317	0.699483		7.97317	0.700076		7.97317	0.7001		7.97317	0.70034		7.97317	0.695496
8.04768	0.691767		8.04768	0.680817		8.04768	0.685717		8.04768	0.691134		8.04768	0.691059		8.04768	0.682857		8.04768	0.692152		8.04768	0.693537		8.04768	0.69409		8.04768	0.694242		8.04768	0.692006		8.04768	0.696105		8.04768	0.698555		8.04768	0.699302		8.04768	0.699329		8.04768	0.700762		8.04768	0.694245
8.1222	0.691796		8.1222	0.680532		8.1222	0.685894		8.1222	0.689771		8.1222	0.690285		8.1222	0.681895		8.1222	0.691675		8.1222	0.693337		8.1222	0.693553		8.1222	0.6939		8.1222	0.691551		8.1222	0.696634		8.1222	0.698572		8.1222	0.698093		8.1222	0.698616		8.1222	0.7004		8.1222	0.694389
8.19672	0.690205		8.19672	0.679524		8.19672	0.685025		8.19672	0.689538		8.19672	0.688392		8.19672	0.680958		8.19672	0.690907		8.19672	0.691213		8.19672	0.692237		8.19672	0.693653		8.19672	0.690384		8.19672	0.694973		8.19672	0.697632		8.19672	0.697286		8.19672	0.698628		8.19672	0.698539		8.19672	0.6932
8.27123	0.689768		8.27123	0.678725		8.27123	0.684729		8.27123	0.688331		8.27123	0.688103		8.27123	0.681684		8.27123	0.690391		8.27123	0.692198		8.27123	0.691844		8.27123	0.692908		8.27123	0.689386		8.27123	0.69405		8.27123	0.69716		8.27123	0.69594		8.27123	0.698333		8.27123	0.698192		8.27123	0.692636
8.34575	0.688511		8.34575	0.67848		8.34575	0.683424		8.34575	0.68833		8.34575	0.687946		8.34575	0.679802		8.34575	0.68936		8.34575	0.690864		8.34575	0.691013		8.34575	0.692398		8.34575	0.689137		8.34575	0.694321		8.34575	0.695711		8.34575	0.69534		8.34575	0.696504		8.34575	0.697571		8.34575	0.691184
8.42026	0.688456		8.42026	0.678171		8.42026	0.682449		8.42026	0.688074		8.42026	0.687248		8.42026	0.679092		8.42026	0.688587		8.42026	0.689919		8.42026	0.691544		8.42026	0.692174		8.42026	0.688153		8.42026	0.69326		8.42026	0.696121		8.42026	0.695558		8.42026	0.696364		8.42026	0.696987		8.42026	0.690813
8.49478	0.687584		8.49478	0.676909		8.49478	0.682707		8.49478	0.687135		8.49478	0.685822		8.49478	0.678644		8.49478	0.688288		8.49478	0.688925		8.49478	0.690895		8.49478	0.690411		8.49478	0.68732		8.49478	0.692687		8.49478	0.694286		8.49478	0.693333		8.49478	0.695982		8.49478	0.69674		8.49478	0.690673
8.56929	0.687448		8.56929	0.676508		8.56929	0.681644		8.56929	0.686852		8.56929	0.685397		8.56929	0.678282		8.56929	0.687366		8.56929	0.689097		8.56929	0.690533		8.56929	0.690135		8.56929	0.686711		8.56929	0.691954		8.56929	0.694931		8.56929	0.693099		8.56929	0.694474		8.56929	0.695574		8.56929	0.689883
8.64381	0.686229		8.64381	0.675708		8.64381	0.680881		8.64381	0.685457		8.64381	0.68556		8.64381	0.677387		8.64381	0.686614		8.64381	0.687544		8.64381	0.689276		8.64381	0.689477		8.64381	0.686111		8.64381	0.691281		8.64381	0.693551		8.64381	0.692697		8.64381	0.694421		8.64381	0.694757		8.64381	0.689101
8.71833	0.685665		8.71833	0.674954		8.71833	0.680777		8.71833	0.685481		8.71833	0.684678		8.71833	0.676573		8.71833	0.687342		8.71833	0.687808		8.71833	0.688535		8.71833	0.689031		8.71833	0.684955		8.71833	0.690468		8.71833	0.691897		8.71833	0.691754		8.71833	0.693594		8.71833	0.69437		8.71833	0.688541
8.79284	0.684984		8.79284	0.673951		8.79284	0.679316		8.79284	0.684961		8.79284	0.683713		8.79284	0.67623		8.79284	0.685427		8.79284	0.687418		8.79284	0.688441		8.79284	0.687942		8.79284	0.684326		8.79284	0.689929		8.79284	0.691543		8.79284	0.691063		8.79284	0.692323		8.79284	0.693459		8.79284	0.687553
8.86736	0.685347		8.86736	0.673986		8.86736	0.679412		8.86736	0.684052		8.86736	0.683184		8.86736	0.674796		8.86736	0.685081		8.86736	0.68658		8.86736	0.687973		8.86736	0.687562		8.86736	0.68369		8.86736	0.689321		8.86736	0.691282		8.86736	0.689607		8.86736	0.691795		8.86736	0.692946		8.86736	0.68683
8.94187	0.684297		8.94187	0.673016		8.94187	0.67851		8.94187	0.683199		8.94187	0.68208		8.94187	0.6748		8.94187	0.685417		8.94187	0.686022		8.94187	0.687368		8.94187	0.687348		8.94187	0.683467		8.94187	0.688177		8.94187	0.690492		8.94187	0.689794		8.94187	0.691815		8.94187	0.692115		8.94187	0.685916
9.01639	0.682339		9.01639	0.673496		9.01639	0.677447		9.01639	0.683265		9.01639	0.681658		9.01639	0.673984		9.01639	0.683983		9.01639	0.685027		9.01639	0.686413		9.01639	0.687021		9.01639	0.682682		9.01639	0.687758		9.01639	0.690132		9.01639	0.690077		9.01639	0.690517		9.01639	0.69112		9.01639	0.68535
9.0909	0.68235		9.0909	0.67234		9.0909	0.678319		9.0909	0.682096		9.0909	0.681149		9.0909	0.673435		9.0909	0.684269		9.0909	0.684956		9.0909	0.685537		9.0909	0.686417		9.0909	0.682293		9.0909	0.687602		9.0909	0.689574		9.0909	0.689018		9.0909	0.690447		9.0909	0.692051		9.0909	0.684895
9.16542	0.682637		9.16542	0.672564		9.16542	0.677622		9.16542	0.682001		9.16542	0.680997		9.16542	0.672301		9.16542	0.683186		9.16542	0.684726		9.16542	0.685342		9.16542	0.685693		9.16542	0.681487		9.16542	0.687011		9.16542	0.688815		9.16542	0.688661		9.16542	0.689944		9.16542	0.689976		9.16542	0.684432
9.23993	0.68133		9.23993	0.670928		9.23993	0.67618		9.23993	0.681147		9.23993	0.68026		9.23993	0.672214		9.23993	0.68207		9.23993	0.684304		9.23993	0.684866		9.23993	0.684075		9.23993	0.680713		9.23993	0.685342		9.23993	0.687505		9.23993	0.687958		9.23993	0.68944		9.23993	0.690053		9.23993	0.683607
9.31445	0.680934		9.31445	0.671619		9.31445	0.67585		9.31445	0.681631		9.31445	0.679709		9.31445	0.671772		9.31445	0.682302		9.31445	0.683469		9.31445	0.683832		9.31445	0.684041		9.31445	0.679666		9.31445	0.684873		9.31445	0.687532		9.31445	0.686439		9.31445	0.688444		9.31445	0.689696		9.31445	0.683443
9.38897	0.680596		9.38897	0.670559		9.38897	0.675299		9.38897	0.680556		9.38897	0.680035		9.38897	0.671592		9.38897	0.68186		9.38897	0.683186		9.38897	0.684009		9.38897	0.683093		9.38897	0.679569		9.38897	0.685278		9.38897	0.686774		9.38897	0.686133		9.38897	0.686998		9.38897	0.688571		9.38897	0.682129
9.46348	0.679857		9.46348	0.669429		9.46348	0.67447		9.46348	0.680174		9.46348	0.679013		9.46348	0.671204		9.46348	0.680485		9.46348	0.683292		9.46348	0.683164		9.46348	0.682986		9.46348	0.679699		9.46348	0.684016		9.46348	0.686413		9.46348	0.68643		9.46348	0.687133		9.46348	0.687852		9.46348	0.681616
9.538	0.678945		9.538	0.669088		9.538	0.674433		9.538	0.679929		9.538	0.678265		9.538	0.670013		9.538	0.680498		9.538	0.682178		9.538	0.683003		9.538	0.682346		9.538	0.678452		9.538	0.684087		9.538	0.685459		9.538	0.685746		9.538	0.686653		9.538	0.687094		9.538	0.681867
9.61251	0.679747		9.61251	0.668513		9.61251	0.67356		9.61251	0.6792		9.61251	0.677727		9.61251	0.669327		9.61251	0.679801		9.61251	0.681385		9.61251	0.681937		9.61251	0.682197		9.61251	0.677698		9.61251	0.683652		9.61251	0.685589		9.61251	0.683609		9.61251	0.687062		9.61251	0.687779		9.61251	0.68095
9.68703	0.678852		9.68703	0.668163		9.68703	0.672765		9.68703	0.679052		9.68703	0.677721		9.68703	0.668828		9.68703	0.679538		9.68703	0.680825		9.68703	0.681164		9.68703	0.682126		9.68703	0.677694		9.68703	0.68303		9.68703	0.684476		9.68703	0.684381		9.68703	0.685915		9.68703	0.686784		9.68703	0.680082
9.76154	0.678034		9.76154	0.667867		9.76154	0.672438		9.76154	0.678102		9.76154	0.676883		9.76154	0.668754		9.76154	0.678875		9.76154	0.681308		9.76154	0.680846		9.76154	0.681978		9.76154	0.677298		9.76154	0.682145		9.76154	0.684331		9.76154	0.682907		9.76154	0.685303		9.76154	0.686002		9.76154	0.679473
9.83606	0.677987		9.83606	0.667136		9.83606	0.67222		9.83606	0.677512		9.83606	0.676543		9.83606	0.667918		9.83606	0.677953		9.83606	0.680084		9.83606	0.679549		9.83606	0.680074		9.83606	0.675908		9.83606	0.681798		9.83606	0.684113		9.83606	0.682422		9.83606	0.684893		9.83606	0.685866		9.83606	0.679537
9.91057	0.677124		9.91057	0.666975		9.91057	0.672151		9.91057	0.67728		9.91057	0.676861		9.91057	0.666928		9.91057	0.677045		9.91057	0.679341		9.91057	0.679499		9.91057	0.679302		9.91057	0.675361		9.91057	0.681081		9.91057	0.68292		9.91057	0.680788		9.91057	0.684069		9.91057	0.684928		9.91057	0.678548
9.98509	0.676472		9.98509	0.666634		9.98509	0.671716		9.98509	0.676924		9.98509	0.675886		9.98509	0.667391		9.98509	0.677611		9.98509	0.679179		9.98509	0.67893		9.98509	0.679011		9.98509	0.674916		9.98509	0.680517		9.98509	0.682453		9.98509	0.681582		9.98509	0.683839		9.98509	0.684088		9.98509	0.677604
10.0596	0.676445		10.0596	0.66572		10.0596	0.670747		10.0596	0.676596		10.0596	0.674913		10.0596	0.667037		10.0596	0.676425		10.0596	0.678827		10.0596	0.67882		10.0596	0.677724		10.0596	0.673522		10.0596	0.679931		10.0596	0.682032		10.0596	0.680957		10.0596	0.683213		10.0596	0.684277		10.0596	0.677959
10.1341	0.676495		10.1341	0.665364		10.1341	0.670659		10.1341	0.676323		10.1341	0.674461		10.1341	0.666355		10.1341	0.676169		10.1341	0.678033		10.1341	0.677613		10.1341	0.678205		10.1341	0.673639		10.1341	0.680469		10.1341	0.682545		10.1341	0.680536		10.1341	0.68307		10.1341	0.682855		10.1341	0.676754
10.2086	0.674932		10.2086	0.665457		10.2086	0.67011		10.2086	0.675528		10.2086	0.67404		10.2086	0.666066		10.2086	0.675602		10.2086	0.678117		10.2086	0.678545		10.2086	0.677001		10.2086	0.674225		10.2086	0.678996		10.2086	0.681288		10.2086	0.679779		10.2086	0.682281		10.2086	0.683011		10.2086	0.676867
10.2832	0.674776		10.2832	0.66507		10.2832	0.669328		10.2832	0.675446		10.2832	0.674151		10.2832	0.665149		10.2832	0.67494		10.2832	0.677644		10.2832	0.677461		10.2832	0.676923		10.2832	0.6725		10.2832	0.678318		10.2832	0.680936		10.2832	0.679425		10.2832	0.682397		10.2832	0.683122		10.2832	0.67659
10.3577	0.673784		10.3577	0.663713		10.3577	0.669134		10.3577	0.674933		10.3577	0.673289		10.3577	0.664313		10.3577	0.674909		10.3577	0.67725		10.3577	0.67699		10.3577	0.676564		10.3577	0.671499		10.3577	0.67862		10.3577	0.68001		10.3577	0.679222		10.3577	0.681697		10.3577	0.682306		10.3577	0.675465
10.4322	0.673739		10.4322	0.66315		10.4322	0.669193		10.4322	0.675096		10.4322	0.672881		10.4322	0.663681		10.4322	0.674655		10.4322	0.676265		10.4322	0.677156		10.4322	0.675969		10.4322	0.671344		10.4322	0.677377		10.4322	0.679243		10.4322	0.678367		10.4322	0.681285		10.4322	0.68146		10.4322	0.675269
10.5067	0.674009		10.5067	0.66322		10.5067	0.668727		10.5067	0.673955		10.5067	0.673318		10.5067	0.664097		10.5067	0.674108		10.5067	0.675425		10.5067	0.676292		10.5067	0.675096		10.5067	0.671655		10.5067	0.677086		10.5067	0.679438		10.5067	0.678503		10.5067	0.680954		10.5067	0.681399		10.5067	0.674591
10.5812	0.673267		10.5812	0.663377		10.5812	0.668284		10.5812	0.673994		10.5812	0.672989		10.5812	0.662919		10.5812	0.673236		10.5812	0.675062		10.5812	0.676012		10.5812	0.675266		10.5812	0.670103		10.5812	0.676144		10.5812	0.678039		10.5812	0.676792		10.5812	0.680528		10.5812	0.680883		10.5812	0.673973
10.6557	0.672746		10.6557	0.663105		10.6557	0.668528		10.6557	0.673299		10.6557	0.671235		10.6557	0.66228		10.6557	0.672313		10.6557	0.674008		10.6557	0.67487		10.6557	0.674603		10.6557	0.670039		10.6557	0.676705		10.6557	0.678589		10.6557	0.676804		10.6557	0.679184		10.6557	0.680385		10.6557	0.673891
10.7302	0.672445		10.7302	0.661734		10.7302	0.668083		10.7302	0.672373		10.7302	0.670447		10.7302	0.662329		10.7302	0.672751		10.7302	0.67467		10.7302	0.67464		10.7302	0.673531		10.7302	0.669388		10.7302	0.676043		10.7302	0.677319		10.7302	0.67711		10.7302	0.678984		10.7302	0.679974		10.7302	0.672685
10.8048	0.671369		10.8048	0.661885		10.8048	0.667638		10.8048	0.67298		10.8048	0.670578		10.8048	0.661214		10.8048	0.672244		10.8048	0.673897		10.8048	0.674367		10.8048	0.673783		10.8048	0.668943		10.8048	0.675481		10.8048	0.67743		10.8048	0.676075		10.8048	0.678741		10.8048	0.679341		10.8048	0.672559
10.8793	0.671525		10.8793	0.661058		10.8793	0.66757		10.8793	0.672328		10.8793	0.669511		10.8793	0.661307		10.8793	0.671783		10.8793	0.673787		10.8793	0.672926		10.8793	0.672747		10.8793	0.668468		10.8793	0.67426		10.8793	0.677158		10.8793	0.674263		10.8793	0.677648		10.8793	0.678837		10.8793	0.671888
10.9538	0.670461		10.9538	0.661663		10.9538	0.6671		10.9538	0.671962		10.9538	0.669837		10.9538	0.66095		10.9538	0.670739		10.9538	0.673267		10.9538	0.673373		10.9538	0.672675		10.9538	0.668746		10.9538	0.674132		10.9538	0.675857		10.9538	0.674782		10.9538	0.677633		10.9538	0.679056		10.9538	0.671314
11.0283	0.670052		11.0283	0.661038		11.0283	0.66639		11.0283	0.671098		11.0283	0.668604		11.0283	0.66094		11.0283	0.671376		11.0283	0.672856		11.0283	0.673537		11.0283	0.672442		11.0283	0.667647		11.0283	0.673427		11.0283	0.676262		11.0283	0.674413		11.0283	0.677595		11.0283	0.67875		11.0283	0.671014
[truncated: 144 more rows]

[truncated: 2 more sheets: SupplementaryFigure_5e, SupplementaryFigure_5f]
